# Supplementary material for: Genome-scale chromatin interaction dynamic measurements for key components of the RNA Pol II general transcription machinery
Source: bioRxiv. 2023 Jul 26:2023.07.25.550532. Preprint. [Version 1] doi: 10.1101/2023.07.25.550532 (PMC10402067; doi:10.1101/2023.07.25.550532)
Supplement: Supplement 3 [file media-3.xlsx]

## Sheet: residence_times_all
Table S2. Residence times
	Residence time [min]
gene	TBP	TFIIA	TFIIB	TFIIF	TFIIE
YOR142W	<1
YEL035C	<1	<1	4.3152	8.07597
YHL040C	<1			<1
YHR020W	<1		34.7105	7.81553	10.3405
YLL026W	<1		4.15384	<1	14.4896
YOL004W	<1	<1	10.3009	5.84841	9.66605
YJL165C	<1	<1	<1		7.10678
YGR211W	<1	<1	<1	<1	13.4983
YBR150C	<1	5.01943	3.76955		4.45274
YCL057W	<1	2.72572	5.01229	<1	13.8337
YBR109C	<1	2.09565			10.4355
YLR348C	<1		<1
YOR141C	<1	2.5374	5.24407	1.19242	10.6795
YHR051W	<1		5.51467	<1	18.3013
YNR003W-A	<1		<1	<1	7.16218
YJL078C	<1	2.69158	19.6199		18.891
YOR293W	<1	<1	9.63278	9.10886	16.6153
YGR155W	<1	2.40416			11.4811
YPL003W	<1		5.45777	<1	13.4692
YLR008C	<1	<1	7.4879	7.0033	11.1654
YJR057W	<1		6.81597		6.33765
YJL100W	<1			<1
YDR264C	<1	<1	11.973		4.94023
YPR190C	<1		9.05854	<1	15.3424
YDR009W	<1	<1	1.33181	<1	11.4785
YCL057C-A	<1	2.72572	5.01229	<1	13.8337
YER178W	<1		2.92492	6.5196	9.43803
YOR136W	<1	<1	<1	<1	16.7631
YGR035C	<1	5.16225		1.72879	6.00047
YOL101C	<1		<1		2.67844
YDR127W	<1	<1	8.73301	7.70772	19.0609
YKL213C	<1	<1	7.98332	6.61581	10.8094
YPL231W	<1	4.4527	<1	<1	10.1243
YAL060W	<1		5.55232
YBL005W-A	<1		<1	<1
YBL005W-B	<1			<1
YER163C	<1		3.43556		10.0582
YHR019C	<1	<1	34.7105	7.81553	10.3405
YHL032C	<1	4.72511		<1	9.89143
YBR126C	<1	9.91805	7.63101	7.42535	12.6137
YPL158C	<1			<1
YLL039C	<1	<1	<1	<1
YNL186W	<1	<1	<1	<1	9.52032
YDR237W	<1
YDL095W	<1		6.57126	<1	11.6701
YDL067C	<1		<1	<1	14.2413
YHR043C	<1	2.43647		<1	9.93654
YOR343W-A	<1	<1	<1	<1
YOR343W-B	<1			<1
YOR185C	<1	2.68198	1.94153	1.44199	<1
YBR199W	<1	2.09514	<1	<1	12.172
YLR395C	<1	<1	5.20611	<1	18.6523
YKL020C	<1	2.57926	<1		7.03723
YMR036C	<1	4.94108	5.29954	<1	5.7906
YPL078C	<1	<1	<1	<1	12.3325
YPR108W	<1	2.15804	<1	<1	12.8398
YHL003C	<1		2.99872
YER032W	<1	1.86887	<1	7.36977	5.70281
YDR231C	<1	2.64186	2.88178		11.1189
YPL117C	<1		7.60535	<1
YMR196W	<1		<1	<1
YIL115C	<1	<1	<1	<1	8.74205
YDR394W	<1		<1	<1	12.8499
YDL097C	<1		6.57126	<1	11.6701
YDR186C	<1	<1		7.64485	5.0087
YML018C	<1		<1	<1
YML128C	<1	9.87729		<1
YER103W	<1	<1		<1
YGR116W	<1	4.27565	<1	<1	9.1804
YPL011C	<1	2.29372	<1		7.82384
YHR161C	<1		4.98153	7.29465
YDR377W	<1		<1	<1	13.9788
YOR330C	<1	4.37639	2.95053		11.6074
YKR093W	<1	7.67651	4.1816		16.7188
YMR315W	<1	2.53432	11.7271	<1	8.12714
YLR194C	<1	<1	3.03882
YHR001W-A	<1	<1	<1	<1
YER119C	<1	4.09204	5.15387	7.94688	9.96372
YDR405W	<1	3.00669	<1	<1	9.5523
YDR046C	<1		<1		11.1907
YGL115W	<1	4.28124	2.57221		5.48463
YIL091C	<1		12.4602	7.62133	6.197
YIL158W	<1	<1	1.70199	5.42153	12.631
YBL085W	<1	3.12299	<1	<1	2.50121
YHL026C	<1		5.49666	<1	7.89438
YCR081C-A	<1		<1		5.00875
YGR257C	<1	<1	<1	<1	17.3344
YPL151C	<1		3.00723
YDR452W	<1			1.43221
YFL052W	<1	6.30819	<1	<1	6.52711
YDR210W-A	<1	9.32338	<1	<1	8.63991
YDR210W-B	<1	9.32338		<1	8.63991
YPL022W	<1	4.7241	7.78278	<1	6.59042
YKL100C	<1	4.08391	9.90928	<1	8.93776
YKL196C	<1	1.87537	5.82804	6.22122	6.7239
YJL089W	<1		3.40857	1.59963
YHR012W	<1	<1		<1	2.59793
YLR400W	<1	<1			9.99321
YJL177W	<1	<1		8.32316	14.5487
YDL010W	<1	2.573	<1	<1
YOL086W-A	<1		6.74452		4.88181
YML117W	<1	5.52199	3.07761	6.47213	7.84348
YPL004C	<1	9.11444	5.45777	<1	13.4692
YOL123W	<1		<1	<1
YFL010C	<1	4.64415	<1	<1	15.9537
YLR214W	<1	<1	<1		13.3633
YDR516C	<1		<1
YPL010W	<1	2.29372	<1		7.82384
YOR260W	<1		8.30881	<1	7.75687
YLR299C-A	<1		<1	<1	3.47631
YGR082W	<1	<1		6.60518	12.7281
YNL277W	<1	10.7445	<1	<1
YCL049C	<1	2.81319	8.45948	<1	11.9377
YMR002W	<1		<1
YPL178W	<1	2.1902	<1	<1	15.5579
YKL085W	<1	<1	<1	<1	15.3671
YOR220W	<1	11.3889	<1	1.55322	7.98034
YLR078C	<1		7.08939	6.32689	14.4434
YLR255C	<1		<1		2.40127
YBR139W	<1	4.75375	<1	<1	2.85335
YER031C	<1	1.86887	<1	7.36977	5.70281
YJL166W	<1	3.88116	6.79406	<1	14.9714
YOL081W	<1		1.40618	<1	5.7264
YDL198C	<1	2.88449	13.4746	<1	12.1543
YJL168C	<1
YNL098C	<1	4.91198	8.02664	<1	11.8136
YOR230W	<1		3.01405	<1	11.7021
YGL062W	<1	10.9624	<1	<1	7.9163
YAL043C	<1	<1	1.92755	6.8985	8.18095
YML120C	<1			<1
YBL022C	<1	4.56521	<1	<1	4.8319
YBL041W	<1		<1	<1	7.69459
snR48	<1		<1	5.9575	15.1113
YKL195W	<1	1.87537	5.82804	6.22122	6.7239
YER001W	<1		<1	<1	6.62278
YJL141C	<1
YOR259C	<1		8.30881	<1	7.75687
YDR208W	<1	5.48864	<1	<1	5.21685
YDL078C	<1	<1	<1	<1
YAL042W	<1	<1	1.92755	6.8985	8.18095
YHR208W	<1	<1	8.07169	7.79414	11.0102
YHR136C	<1		<1		8.09227
YER120W	<1	4.09204	5.15387	7.94688	9.96372
YNL091W	<1	6.73189	<1	<1	12.7206
YGL208W	<1	4.09172	3.44716		4.34786
YPR191W	<1	<1	9.05854	<1	15.3424
YPL066W	<1		<1	<1	12.7045
YJL174W	<1
YBR101C	<1	<1	<1	<1	10.4083
YOL027C	<1		5.30976	7.12082
YPL201C	<1		4.1072	<1	<1
YOL020W	<1		<1	<1	10.259
YGL112C	<1	<1		1.35426	6.73629
YOL062C	<1	1.88196	6.11979	7.42499	10.6224
YHR024C	<1	2.2899	4.92943		10.1717
YPL222C-A	<1		<1	6.91614
YGL111W	<1	<1	<1		6.73629
YEL015W	<1	<1	9.56644	<1	4.15588
YOL061W	<1	1.88196	6.11979	7.42499	10.6224
YPR083W	<1	<1	1.88393	<1	10.0996
snR31	<1	<1		7.27089	14.4869
YIR011C	<1	4.78983	13.3851	6.84113	4.48138
YLR079W	<1		7.08939	6.32689	14.4434
YDR529C	<1	2.96038	<1	<1	14.3164
YGR181W	<1	3.98136	4.3917	<1	5.07483
YHR025W	<1	2.2899	4.92943		10.1717
YBL010C	<1		13.6307		6.65998
YLR438C-A	<1	<1	1.7568	8.25942	9.04179
YLL029W	<1	5.62899	2.29645		10.2535
YGR081C	<1		<1	6.60518	12.7281
YDR095C	<1
YLR085C	<1	6.93257	5.28123		5.79585
YNL034W	<1
YJR104C	<1
YHR116W	<1	1.84056	6.59514	7.08833	12.5573
YIL089W	<1				<1
YDR067C	<1	4.2891	2.76492	<1	8.52733
YIR012W	<1	4.78983	13.3851	6.84113	4.48138
YPL186C	<1	7.89123	23.6486	<1	10.406
YDL099W	<1	2.04594	<1	<1	6.96933
YJL042W	<1	4.01843		<1	4.34783
YDL126C	<1		6.50759	<1	7.07862
YGL035C	<1	20.8359	3.74629	<1	4.0769
YPL156C	<1	4.00783	<1	<1
YER015W	<1	<1	<1	<1	<1
YDL022W	<1	18.4801	<1	6.4253	13.7647
YMR060C	<1	<1	2.43742	<1	9.2546
YML115C	<1		10.4024		3.76785
YLR245C	<1		<1
YGR084C	<1	<1	<1		4.89676
YKR006C	<1	<1	2.19718	6.37995	4.87001
YOR132W	<1	5.34144	<1	<1	10.0959
YNL138W	<1	3.65445	<1	<1	10.5796
YDR032C	<1	7.30815	3.78009	<1	9.42831
YGR086C	<1	5.92996	10.4854	7.00314
YFL014W	<1		15.461	5.97122	23.5264
YMR276W	<1	2.02726	<1	2.13613	5.03374
YHL021C	<1	14.5103	<1	2.18924	6.09356
YGR209C	<1	6.78211	2.13289		10.9367
YDR272W	<1	<1	<1	<1	10.2106
YOR257W	<1	3.59408	4.37093	<1	8.51333
YDR071C	<1	2.85224	<1	<1	11.413
YCR003W	<1	2.35309	<1	<1	9.31846
YKR007W	<1	<1	2.19718	6.37995	4.87001
YMR143W	<1			7.93483
YJL140W	<1		<1	<1	11.4297
YLR170C	<1
YOR332W	<1	4.37639	2.95053	8.02539	11.6074
YDR086C	<1		<1	2.16133
YDR502C	<1	9.63062	3.18553	<1	12.7813
YDR487C	<1	1.29452	4.17851	<1	7.11486
YJL188C	<1
YOL110W	<1		2.41373	<1	5.63549
YDL040C	<1	<1	4.74094		8.68361
YER130C	<1	3.78531	9.30175	6.71347	4.29722
YHL020C	<1	3.21488	3.69735	<1	9.60554
snR5	<1	<1	<1	7.27089	14.4869
YPL188W	<1	<1	2.10349	<1	16.5043
YBR071W	<1	2.19038
YGR008C	<1	3.76049	4.90857		8.37023
YEL024W	<1	2.0331	4.68168	<1
YGL037C	<1	13.6666	<1	<1
YGR161W-A	<1			<1
YGR161W-B	<1			<1
YDR120C	<1	4.62411		2.34546	8.4029
YDR527W	<1
YKR067W	<1	2.35414	8.87967	<1	12.4692
YCL009C	<1		2.50547	<1	9.65123
YBL015W	<1	<1	2.09196	<1	9.358
YOR285W	<1		<1	<1
YDR135C	<1		<1
YBL029C-A	<1		<1	<1
YPL118W	<1	<1	11.3986	<1	4.07419
YNR066C	<1		<1	<1	11.8513
YKL068W-A	<1	9.34785	<1		17.0281
YPL237W	<1	<1	<1		8.24719
YLR192C	<1	<1	3.49597	1.66108	15.0305
YIL047C	<1		<1	8.78363	13.0154
YLR406C	<1	<1	12.2335	8.67733
YLR208W	<1	2.15375	9.88744	8.05548	5.67229
YLR259C	<1		<1	<1	10.8553
YNL153C	<1	2.88634	<1	7.56952
YCR005C	<1	6.29318	<1		17.1417
YPL163C	<1	3.61984	<1	<1
YPL225W	<1	<1	2.17384	<1	6.16119
YBR189W	<1	<1	7.05524	9.22595	14.7195
YHR183W	<1	<1	<1	7.85623	11.6939
YDR276C	<1	3.54857			9.94475
YML054C	<1	10.2419	16.6641	<1
YMR049C	<1		<1		9.48096
YDL127W	<1		<1	<1	2.91787
YFL030W	<1	<1	21.7233	<1	5.24952
YDR155C	<1	6.08759	3.59778	<1	14.9205
YJL171C	<1	3.61048	14.9193	<1	2.65336
YHL035C	<1	4.30565	9.18628	<1	7.93258
YFL018C	<1		<1	<1	10.9613
YMR226C	<1	<1	<1	<1	2.38173
YDR145W	<1	<1
YDR244W	<1	<1	<1	<1	2.59823
YBL006C	<1	5.67396	1.88562	6.62388	4.19323
YDR297W	<1	3.4545	<1		10.9258
YDR204W	<1	3.16655	<1	<1	5.03694
YHR033W	<1	3.64957	<1	<1	12.1365
YHR039C-A	<1	<1	6.09556	<1	12.1275
YML073C	<1	<1	8.5616	9.04178	18.7098
YGR204W	<1	6.87474	33.0902	<1	7.06445
YHR032C-A	<1	3.64957		<1	12.1365
YPL249C-A	<1	<1	7.48482	8.51922	22.3408
YBR012W-A	<1
YBR012W-B	<1		<1	<1
YCR082W	<1		<1		5.00875
YJR148W	<1		<1	<1
YLR246W	<1		<1
YPR082C	<1	<1	1.88393	<1	10.0996
YPL028W	<1	2.37727	<1	5.96127	10.8568
YBL101C	<1	8.9533	9.35633	<1	2.88485
YBL064C	<1	14.8618	1.73525	<1	6.83728
YGL073W	<1	2.30647	2.68668	<1	3.08194
YML042W	<1		9.14596	<1
YPL111W	<1		<1	7.72013	7.44382
YDR365W-A	<1			<1
YDR365W-B	<1		<1	<1
YGL121C	<1		<1	<1
YLR139C	<1		<1		5.58503
YCL028W	<1	2.80416	41.3879	<1	3.82769
YDL110C	<1	8.64166	15.0043	<1	6.60148
YBR085C-A	<1		2.86447	<1	8.07073
YDL082W	<1			6.0026
YGL097W	<1	<1	<1	<1	9.8387
YBL033C	<1	6.4708	<1	<1	5.62046
YBL087C	<1	<1	5.9016	8.25294	17.01
YDR129C	<1	2.40944	<1	<1	6.82849
YML010W	<1	<1	18.1773		6.75852
YNL046W	<1		3.83799		7.84649
YLR094C	<1	<1	8.2361	<1	9.74151
YNL208W	<1	3.24444	<1	<1	4.72167
YLR344W	<1	<1	7.2165	8.13638	15.118
YDR429C	<1	<1	8.34805	7.41716	8.68716
YKR087C	<1	2.07815	<1	<1	4.34101
YER063W	<1	4.46838	3.33815	<1	8.06957
YML081C-A	<1	2.13955	1.73838	<1	12.946
YBL058W	<1	2.05126	7.6308	<1	8.45907
YKL017C	<1				<1
YNL216W	<1	2.03059	<1	<1	4.59934
YNL096C	<1	<1	10.0147	7.97312	12.6431
YPL105C	<1	2.95169	<1	<1	8.40645
YML052W	<1	3.46473	3.14149	7.89345
YIR017W-A	<1
YNL306W	<1	3.75607	3.19126	6.97432
YBL100W-C	<1	8.9533	9.35633	<1	2.88485
YBR011C	<1		4.78619		8.92073
YOR362C	<1	4.3176	5.87591	<1	6.63616
YIL064W	<1	3.88314	17.2882	<1	8.63074
YGR214W	<1	<1	9.37301	8.68811	16.2885
YJR105W	<1
YNR067C	<1	2.52664	10.3551	6.2676	18.5476
YPR036W-A	<1	2.58564	<1	7.66387	13.9592
YJR021C	<1	7.3903	5.66104	<1	7.60073
YBL071W-A	<1
YBR293W	<1	<1	<1	<1	4.28604
YDR025W	<1	<1	7.83966	8.75492	16.9769
YMR253C	<1	6.49457	6.76692	<1
YOR312C	<1		11.5713	8.64253	14.5504
YIL148W	<1	<1	8.74209	8.81971	13.8381
YGL181W	<1	7.0554	6.23311	<1	10.6765
YGR085C	<1	<1	7.44445	9.04779	16.7923
YOR254C	<1	<1	12.4756		10.4823
YDR010C	<1	1.70673	<1	<1	6.08519
YKL179C	<1	3.22502	<1	<1	16.5571
YMR146C	<1	<1		1.87831	10.2833
YLR295C	<1		2.41821	<1
YOL121C	<1	<1	7.00554	9.4511	17.0112
YDR041W	<1	3.84389	<1	<1	5.93949
YER056C-A	<1	<1	<1	8.67205	13.3382
YFR005C	<1		9.28709	6.02079	10.1022
YPR145W	<1		2.64393	7.07077
YER124C	<1	3.72374		9.04785
YER177W	<1		5.02396	<1	13.2946
YFR051C	<1		<1	<1
YBR077C	<1	1.81984	<1	<1	13.2285
YKL180W	<1	<1	11.7694	8.90429	13.0352
YGL228W	<1	4.51632	5.79828	<1	3.76311
YNL222W	<1	3.75251		<1	2.83368
YNL159C	<1	8.37816	<1	<1	8.3561
YDR471W	<1	<1	5.60702	7.64954	16.5854
YGR118W	<1		6.0781	8.67688	15.9649
YBR109W-A	<1	2.09565	<1		10.4355
YNL069C	<1	<1	6.35582	8.2638	16.511
YKL006W	<1	<1		9.08334
YMR246W	<1	<1	<1	<1	8.43402
YJL027C	<1	3.42568	<1	<1	13.1615
YJR077C	<1	<1	11.1965	7.66327	17.2012
YNL079C	<1			<1
YLR287C-A	<1		4.86091	7.07025	15.185
YNL045W	<1		2.92491	<1	6.18045
YBR078W	<1		<1	<1
YER189W	<1		4.74851		<1
YPR043W	<1	<1	5.53773	8.34937	18.8121
YDR004W	<1	<1	1.46365	<1	11.0606
YJL052C-A	<1		<1	7.57846
YHR050W-A	<1		5.51467	<1	18.3013
snR56	<1		<1	8.8847	29.0976
YGR161W-C	<1			<1	7.65867
YNL067W-A	<1		1.73633		3.43278
YPL135C-A	<1
YBL071C-B	<1	<1	11.1713	7.64869	15.34
snR18	<1
snR47	<1		<1	7.92887	16.926
YMR251W-A	<1	6.08128	<1		24.7518
YGR035W-A	<1	5.16225	<1	1.72879	6.00047
YCL025C	<1	<1	<1		12.0736
YLR327C	<1		2.92571	<1	14.3613
YLR140W	<1			5.40528
YJR108W	<1	3.47121	9.11272	<1	6.15572
YLR061W	<1	<1	5.62507	8.97394	29.7728
snR8	<1		<1	8.46488	24.6231
YKL044W	<1	3.65424	<1	<1
YLL041C	<1		<1	<1	15.3483
YHR218W	<1
YOR199W	<1		12.7878	<1	11.0968
YDL004W	<1		<1	<1
YLR264W	<1	<1	4.79306	5.29136	17.4999
YER165W	<1	2.36257	<1	<1	17.0638
YPL221W	<1		<1	<1
YOR207C	<1		7.21721		11.0694
YMR081C	<1		<1	<1	16.671
YPL054W	<1			<1	8.06996
snR51	<1
YDL047W	<1	2.99544		<1	7.44083
YPR070W	<1
YGR231C	<1	3.15535	<1		7.2432
YHR101C	<1	2.54464	3.57029	7.25829	5.05098
YCR028C	<1	1.62433	<1	<1	8.59047
YEL061C	<1	1.95017	<1	<1	6.04503
YGR092W	<1		<1	<1	8.86505
YKL005C	<1	<1	3.14815	<1	7.83511
YGR156W	<1	4.19702	4.65705	<1	7.44747
YML111W	<1	3.9586
YJL035C	<1	3.80443	12.9998	<1	22.6694
YMR005W	<1	2.59002	<1	<1	9.07081
YMR189W	<1			<1
YPR127W	<1	1.93244	3.4423		7.79514
YDR063W	<1	<1	<1	<1	9.09779
YER074W-A	<1	<1	3.42882	<1	8.53542
YGR232W	<1		<1	<1	7.2432
YBR135W	<1	4.54722	5.76829
YDR150W	<1			<1
YCR031C	<1		3.60667	8.74732
YMR305C	<1		11.6757	<1	9.68527
YJL079C	<1		3.63988		14.1953
YER074W	<1	<1	18.067	7.71857	15.9695
YKL135C	<1	<1	<1	2.61902	7.09068
YER081W	<1			<1
YKL067W	<1	2.76523	<1	<1	13.4878
YDR347W	<1	<1	2.05693		12.499
YHR162W	<1		6.33575	<1
YFL045C	<1	<1	<1	<1	15.298
YAR018C	<1	3.35251	4.20009	<1	9.73423
YDR296W	<1	3.36966	<1	<1	12.1276
YPR035W	<1		<1		14.5028
YHR045W	<1		<1	<1
YLR018C	<1		<1
YNL031C	<1
YOL007C	<1		34.591	<1	4.74764
YER138W-A	<1
YML035C	<1			3.24153
YDR111C	<1		<1	<1
YPL106C	<1	<1	<1	<1	17.0337
YKR014C	<1	2.02301	<1	2.28275	7.36949
YMR008C	<1	6.31276	6.7373	<1	13.8867
YDL145C	<1	<1
YER138C	<1		<1	<1
YER137C-A	<1			<1
YNL007C	<1			<1
YER053C	<1			<1	15.796
YFL034C-B	<1		<1	<1	2.13896
YLR432W	<1		<1	6.42389
YOR208W	<1	2.12327
YHR007C	<1		<1	<1	16.1452
YDR373W	<1	2.90753	<1	<1	19.3281
YGR198W	<1		3.48277	<1	7.47437
YBR001C	<1		<1	<1	11.709
YLR254C	<1			<1	10.4152
YNL276C	<1
YBR203W	<1	<1	<1	<1	12.6831
YJL146W	<1	2.00453	7.14473	<1
YJR054W	<1		<1	<1	9.1351
YPR069C	<1		3.83199	<1	13.5864
YLR130C	<1	<1	5.5776	7.14118	13.1332
YLR222C	<1		<1		10.5532
YGR252W	<1	4.98545	<1	<1	6.84088
YCR024C-A	<1		<1		18.494
YOR018W	<1	1.82466	2.01043	<1	10.3459
YKL096C-B	<1
YLR393W	<1		<1	<1	11.508
YDL148C	<1	3.026	1.50863	<1	13.1405
YOR187W	<1		<1		12.7174
YLR257W	<1
YHR129C	<1	<1	<1		6.52605
YER079W	<1	1.66357
YNL299W	<1		<1		3.42173
YOR052C	<1	4.90979	5.18705	<1
YLR168C	<1
YLR437C	<1	1.78894	<1	7.5886	5.88805
YNL231C	<1		<1	<1
YPR010C-A	<1	<1	3.91882	<1	14.0762
YKR096W	<1			<1
YGR046W	<1			<1
YLR390W-A	<1			6.08189
YGL077C	<1	2.27459	<1	<1	11.0878
YLL028W	<1		4.50424	<1	11.0489
YPL092W	<1	<1	11.5023	<1	7.344
YOR347C	<1		<1	<1	22.1109
YNL189W	<1	<1	2.66046	<1	5.08879
YIL070C	<1	<1	<1	<1	11.8938
YLR225C	<1	2.76153	<1	<1	7.62819
YGR054W	<1	3.41054	<1	<1	18.0889
YOL113W	<1	12.1955			3.60653
YGR244C	<1	3.91814	<1	<1	9.05134
YER099C	<1		2.50168		3.56594
YEL063C	<1		<1
YNL043C	<1		7.49715		4.35294
YOR396W	<1		<1		<1
YJL098W	<1	<1	<1
YNR017W	<1			<1
YOR101W	<1	<1	<1	5.97206	20.5337
YDL049C	<1	2.32964	14.5128	<1	14.7959
YMR216C	<1		21.6278	<1
YOR097C	<1	<1	4.77802	<1	2.08
YMR121C	<1		<1	<1
YDR279W	<1		6.09827
YJR096W	<1	4.4315			5.05007
YOR183W	<1	<1		7.88082	16.1528
YIL134C-A	<1	<1	2.82737	7.09759	14.6442
YPL142C	<1
YOL077W-A	<1	<1	5.81009	<1	16.8275
YEL071W	<1		<1	<1
YKL141W	<1		<1	<1	13.234
YKR091W	<1	3.01331	2.91437	<1
YKR001C	<1	5.72175	<1	<1	7.15746
YPR137W	<1	<1	<1	<1	14.4685
YBR121C	<1	<1		<1	14.4352
YGL147C	<1	<1	4.67014	8.40783	12.597
YKR101W	<1	4.19811	8.20497	<1	6.10634
YDR447C	<1	<1	6.49072	8.04274	12.3952
YDR334W	<1
YEL052W	<1	5.10531	1.89702	<1	2.925
YDL052C	<1		2.10111		15.1573
YKL069W	<1	<1	<1	<1	6.09941
YDR277C	<1	3.73882	2.92604	<1	18.7192
YGR057C	<1	2.52825	<1
YNL300W	<1		<1	<1	12.2041
YOL114C	<1	12.1955	2.61604	<1	3.60653
YFL005W	<1	1.74779	5.1967	<1	6.24433
YGR203W	<1	<1	<1	<1	15.3564
YKL010C	<1	<1	4.80823	<1	10.4362
YBR022W	<1	5.40731	2.19731	<1	<1
YMR131C	<1		<1		12.3607
YOR095C	<1	<1	2.19409		10.5005
YJR092W	<1	<1	1.73723	<1	8.83436
YBR172C	<1	<1	3.17586	<1	14.6336
YLR023C	<1		<1	<1	9.27737
YML087C	<1	<1	<1	<1	17.0927
YPL242C	<1	2.70468	1.62818	<1
YBR032W	<1		<1	1.48709
YIL078W	<1	<1	<1	<1	11.3778
YGR125W	<1	4.93987	2.70383	<1	7.39143
YKL216W	<1	<1	<1	<1	2.65599
YKL039W	<1			<1
YOR270C	<1	<1	9.19941		20.219
YKL104C	<1			<1
YGR127W	<1	5.0831	<1	<1	7.00799
YOR168W	<1		<1
YDR229W	<1		<1	<1	10.5862
YMR267W	<1	8.05629	<1	<1	7.15736
snR50	<1		<1	8.51512
YMR181C	<1	9.09827	27.2197	<1
YPR033C	<1	<1	<1		11.7036
YER176W	<1	2.59997	<1	<1	9.94951
YBR248C	<1		<1	<1	9.34168
YBR023C	<1	2.96127	35.3339	<1	15.2206
YJL125C	<1		<1		12.75
YPL133C	<1		1.97274		4.81632
snR68	<1	<1	2.82737	7.09759	14.6442
YJL039C	<1		<1	1.99202	8.21064
YFL008W	<1	2.18172	<1
YER052C	<1		6.35144	<1
YNL024C-A	<1		2.5674		9.82085
YBR039W	<1		<1	<1	11.042
YHR010W	<1		4.17007	8.11231	15.2971
YGL161C	<1	3.17358	12.9528		15.4926
YCR095C	<1	2.01189	<1	<1	10.0987
YMR016C	<1		<1		5.6281
YMR080C	<1	4.73433	1.60271	<1	9.59299
YNL009W	<1		7.22055	<1	7.63858
YGL195W	<1	<1	<1		17.8391
YHR164C	<1		6.90399
YJR008W	<1	4.40486	<1	<1	11.8454
YPL125W	<1		<1	<1	9.86505
YBR283C	<1	<1	<1	<1	11.679
YKR097W	<1			<1
YBL047C	<1				6.34606
YFL032W	<1	4.09041	<1		16.2224
YOR048C	<1	<1	<1	<1
YFL038C	<1	2.51564	3.96184	7.01499	10.3957
YPR006C	<1	8.53749	2.62201	<1	<1
YDL120W	<1		6.86253	<1	12.3981
YLR206W	<1		12.1891
YIR039C	<1		11.6697	<1	3.04974
YMR205C	<1		<1	<1
YGR147C	<1	<1	9.37209		7.22849
YPR023C	<1	<1	3.87409	6.87098	10.3732
YHR142W	<1			<1
YKR071C	<1	<1	<1	<1	11.5462
YHR087W	<1	5.21214		1.68887
YMR113W	<1		<1	<1
YDL080C	<1	<1	<1		7.48657
YLR034C	<1		<1	<1	10.0533
YLL043W	<1	2.17215	<1	<1	7.52312
YCR035C	<1		10.5537	<1	12.3059
YDR040C	<1			<1	12.5083
YER116C	<1			<1
YGR283C	<1	<1	1.78261		9.27161
YMR172W	<1	<1	<1	<1	8.24588
YJR040W	<1	<1	<1	<1	5.31401
YKL009W	<1		4.80823	<1	10.4362
YNL160W	<1	5.20941	7.90703	1.8422	10.1289
YJL012C	<1	2.62387	<1	<1	11.9062
YER002W	<1	<1	6.34053		19.5968
YEL055C	<1	<1	3.56783		10.58
YHL006C	<1		34.8866	1.63282	7.95682
YGR142W	<1	<1	<1	<1	9.40819
snR87	<1			8.29906
YDR473C	<1	2.70977	<1		7.82486
YGL040C	<1	3.1332	5.03186	<1	15.5671
YLR297W	<1	8.29141	4.17439	<1	16.704
YDR441C	<1	<1	<1	<1	15.0611
YLR045C	<1	<1	<1	<1	11.6148
YDL130W-A	<1		4.99903
YDR045C	<1		10.1994		9.03784
YFL037W	<1		3.96184	7.01499	10.3957
YDL215C	<1	8.10934	4.96984	<1	11.3945
YDL051W	<1	<1	2.10111		15.1573
YDR099W	<1		<1	<1
YLL008W	<1		<1	5.82237	13.3903
YMR155W	<1		2.80928	<1	14.1311
YPL257W	<1	5.19958	3.06814	<1	9.3175
YHL024W	<1	6.80222	<1	<1	8.10145
YJL161W	<1	3.71473		<1
YKL051W	<1		2.41471	<1	14.416
YGR266W	<1	5.59903		<1	2.21869
YOR326W	<1
YCR017C	<1	<1	3.60032	<1
YHL015W	<1		2.20995	7.68071
YPR002W	<1	2.4603	<1	<1	8.90856
YDR144C	<1
YNL130C	<1	<1	4.46197		10.6985
YPL246C	<1				11.1405
YPL083C	<1		<1		1.21428
YPL058C	<1		<1	<1	11.452
YDL028C	<1	1.70161	6.37731		8.1379
YMR015C	<1		<1	<1	14.3306
YMR078C	<1	<1	<1	<1	7.8287
YGL116W	<1
YMR195W	<1	6.5773	<1	7.30136	18.1928
YPR169W-A	<1	1.67613	<1
YPR170W-B	<1	1.67613	<1
YGR245C	<1				13.1547
YDL207W	<1	<1	1.17933	<1	1.46902
YGR027W-A	<1
YGR027W-B	<1		<1	<1
YJL104W	<1	4.75021	2.30728	<1	8.98231
YLR044C	<1	5.39791	<1	<1
YAR027W	<1	5.77788	<1	<1	14.4473
YLR420W	<1	<1	<1		15.0718
YMR183C	<1		6.69512	6.95578	10.4538
YNL062C	<1		8.44755		11.712
YNL003C	<1	3.61645	1.94455	<1	3.5683
YJR007W	<1		<1	<1	15.6259
YNL061W	<1	<1	8.44755		11.712
YLR212C	<1		5.12823		2.32672
YCR097W	<1	2.64256	2.45097	<1	9.03784
YKR080W	<1	2.87823	8.67925	<1	12.8188
YML068W	<1	<1	<1		7.203
YOR030W	<1	<1	6.00582	<1	4.08007
YOR288C	<1				12.9316
YGR060W	<1		<1	<1	12.3482
YPR135W	<1		<1		14.3836
YDL121C	<1		6.86253	<1	12.3981
YAL053W	<1	1.54495	<1	<1	11.7014
YGL010W	<1	6.22463	<1	<1	7.91267
YJL133W	<1		<1
YCR011C	<1		1.83865
YKL186C	<1			<1
YKR092C	<1	<1	5.45923	<1	7.95808
YPR020W	<1	<1	1.87441	<1	15.0826
YPR151C	<1	3.80711	5.52045	<1	9.55966
YER021W	<1	5.68642	<1	<1	10.8893
YHR073W	<1		<1	<1	6.44864
YKR059W	<1	<1	<1		17.2736
YMR123W	<1	2.32783	2.04087		7.90706
YGR123C	<1		<1		8.45334
YBL066C	<1	1.98531	<1	<1
YHR143W-A	<1	2.6392		<1	14.4555
YLR405W	<1		12.2236		6.50013
YOR017W	<1	9.73004	<1	<1	10.4369
YER141W	<1	2.90563	4.28524	<1	9.99733
YLR196W	<1	<1	2.86973	<1
YAL036C	<1		4.26551	7.70521	11.751
YGR024C	<1	<1	<1	<1	7.02421
YKR026C	<1		<1	<1	8.52191
YDL046W	<1	3.38669	10.3537	<1	4.27029
YLR035C-A	<1
YKL062W	<1	7.93967	<1	<1	9.61697
YNL001W	<1	<1	<1	<1	10.6052
YDR494W	<1	2.42927	7.81534	<1	10.708
YHR068W	<1		7.88256		8.04061
snR69	<1	<1	3.25211	6.20831	14.3209
YGR099W	<1	1.50578	<1	1.57399	6.16612
YOR372C	<1	3.04484	<1		6.86542
YPL220W	<1		3.91814	7.71041	15.5457
YIL143C	<1	<1	<1	<1	10.2091
YGL107C	<1	2.8882		6.8055	9.64551
YNL002C	<1		<1	<1	10.6052
YER127W	<1		<1		13.8272
YKR090W	<1
YPR158W-A	<1			<1	9.0005
YPR158W-B	<1		<1	<1	9.0005
YER087C-B	<1	<1	22.2222	1.53421	9.49777
YJL123C	<1	2.01825	<1	5.92855	7.71661
YPL013C	<1		4.52991		12.6628
YDL045W-A	<1	5.53798	2.655	<1	10.3622
YDL185W	<1	10.2213	<1	<1	9.94989
YER012W	<1		<1	<1	10.4146
YOR239W	<1	<1	6.06382	2.23359	10.9336
YOR110W	<1		<1		4.30385
YOR302W	<1	<1	<1	<1	12.6014
YOR145C	<1	<1	<1	<1	13.0162
YIL130W	<1			<1
YEL029C	<1				2.98
YHR112C	<1
YDR089W	<1			<1
YCR028C-A	<1		2.65724	<1	5.49459
YER056C	<1	<1	<1	<1
YHR018C	<1	<1	11.8361	<1	15.4656
YOR388C	<1
YJL102W	<1	2.68319	13.9613	<1	4.7539
YMR027W	<1	<1	<1	6.81422	5.10576
YPR149W	<1	5.64149	<1	<1	18.7362
YCR037C	<1	1.92216	<1	1.34786	9.04663
YGL120C	<1		<1		10.8844
YLR064W	<1	<1	<1	<1	13.0359
YOL076W	<1	<1	<1	7.14763	13.8416
YOR181W	<1	2.29106	<1	<1	10.089
YDL234C	<1
YDR185C	<1	<1	<1	2.68195	8.97786
YHR186C	<1	<1		<1	8.86619
YJL008C	<1	<1	<1	<1	14.2698
YOL052C	<1
YMR286W	<1	4.41896	<1		5.55758
YBR102C	<1	3.62422	<1	<1	17.411
YMR193W	<1	<1	<1	<1	4.95595
YOR069W	<1	<1	21.1531	<1	6.69333
YPR154W	<1	5.23129	4.64756		7.12512
YDL074C	<1	<1	2.00477	<1	14.1512
YHL033C	<1	<1	1.74588	8.43708	17.1522
YKL130C	<1	8.27567	5.11923	<1	9.71345
YOL077C	<1		<1	7.14763	13.8416
YOR335C	<1	<1	6.08872	<1
YGL172W	<1	2.33179	6.03557		12.3523
YHR026W	<1	<1	13.5871		5.63822
YBL056W	<1	<1	<1		9.19569
YJR014W	<1	<1	<1	7.25177	14.6489
YLR083C	<1	<1	<1	<1	14.202
YOR058C	<1	<1		<1	13.9434
YOR243C	<1	3.58727	<1		13.6927
YNL212W	<1	4.74521		<1	8.54298
YKL197C	<1	5.38673	7.29115	<1	1.81645
YPR065W	<1			<1	11.2987
YDR085C	<1			<1
YER126C	<1	<1	<1		13.8272
YOL144W	<1		<1		14.2403
YOL010W	<1		1.74049		6.50127
YHL011C	<1	<1	<1		13.8809
YER144C	<1	3.48889	6.08868		8.75216
YNL313C	<1	<1	9.09208	<1	7.38114
YNL032W	<1	8.67944	<1	<1	8.71339
YCR010C	<1			<1	<1
YDL211C	<1	<1	10.6348		5.57718
YPR112C	<1	<1	<1		6.14056
YER140W	<1	2.19803		<1	3.91627
YLL009C	<1	<1	<1	5.82237	13.3903
YGL105W	<1	<1		<1	14.6704
YLR330W	<1	3.02094	3.00579		4.75144
YNL040W	<1	<1	5.42648	<1	3.53675
YPL114W	<1	2.55542	10.7977	<1	11.388
YDR411C	<1	3.57132	<1		10.0906
YLR247C	<1			<1
YOR205C	<1	<1	<1		12.5039
YEL021W	<1	<1	<1	<1	2.80216
YKL128C	<1	1.9399	2.46975	<1	7.20922
YPL009C	<1	<1	<1	<1	4.02245
YPR118W	<1		6.59687		4.12506
YCL037C	<1		<1	8.13318	14.3525
YER122C	<1	<1	<1		10.5846
YBR251W	<1	<1	3.16934	<1	14.074
YER049W	<1	<1	<1		12.999
YOR244W	<1	3.58727	<1		13.6927
YGR167W	<1	2.46957	<1	5.04289	10.4181
YJR133W	<1		<1		6.9606
YPR041W	<1	<1	1.98318	<1	13.5591
YLR132C	<1
YBL040C	<1	4.73794	17.8143	<1	16.1148
YGR279C	<1	<1	<1	<1	15.1579
YHR193C	<1	<1	1.86099		13.5224
YMR200W	<1	1.92477	9.85689	<1	19.8162
YBR238C	<1		19.0946	<1	6.56473
YNL125C	<1	5.16804	<1	<1	7.88493
YNL127W	<1			<1	10.9975
YFR031C-A	<1	<1	6.62604	8.55481	17.0138
YNL280C	<1		2.97917		8.35008
YGR173W	<1		<1	<1	6.01313
YOR004W	<1	1.3906	6.03017		9.03438
YDL142C	<1	3.79961	<1	<1	4.31084
YDR451C	<1	4.22209	<1
YGL020C	<1	3.56612	7.76011	<1	5.05882
YGR161C	<1			<1	13.3541
YLR038C	<1		<1	<1	14.2929
YOR035C	<1	5.40325	<1	<1	1.46946
YKL112W	<1		<1	<1
YOR112W	<1		<1	<1	9.77774
YMR319C	<1	<1	<1		20.5475
YIL108W	<1			<1
YDR322C-A	<1		<1	<1	15.6875
YFL022C	<1	6.73092	<1	<1	13.9487
YLR210W	<1	5.85861	<1		4.39351
YML048W	<1	8.08227	9.42174	<1	7.82798
YDR233C	<1
YMR318C	<1	<1	<1	1.43869	5.46721
YLR220W	<1	1.56702	<1		5.94165
YIL137C	<1
YLR209C	<1	5.85861	<1		4.39351
YFL013C	<1	5.06065	4.07599	2.19051	7.80639
YGL179C	<1	12.6668		<1	7.62472
YMR098C	<1		9.44036		10.8237
YDL178W	<1	2.17566	2.9718	<1	6.0362
YGL080W	<1	<1	8.29196	<1	7.97649
YJR137C	<1	4.50253	<1	<1	16.4817
YNL024C	<1	9.12519	12.3673		8.46531
YOR143C	<1		4.75567		19.7679
YOR002W	<1		<1	<1	12.4993
YMR236W	<1	<1	4.49705	6.25819	9.71063
YPL228W	<1	6.43338	6.09683	2.05211	11.269
YBL061C	<1	5.19621		<1	5.89998
YDL167C	<1	<1	1.32181	8.28591	10.9209
YGL011C	<1	6.22463	<1	<1	7.91267
YGL191W	<1		<1	<1	15.486
YDR514C	<1	<1	<1	<1	6.79527
YGL070C	<1		2.92166	<1	9.6403
YLR095C	<1	<1	2.90992	5.80018	11.0549
YBL004W	<1	<1	<1		11.1086
YJL132W	<1	12.931		<1	3.6849
YJL070C	<1	18.5197			8.71119
YNL248C	<1	<1	3.61805	6.76435	9.87006
YNL074C	<1		<1	6.34774	9.79786
YOR206W	<1		<1		12.5039
YPL183W-A	<1	1.94409	<1	<1
YBR196C	<1	4.38583		<1
YBL068W	<1	<1	8.18982	<1	6.36197
YBR163W	<1		<1	1.48407
YBR183W	<1	6.47187	4.94776	<1
YIL022W	<1		14.0623
YCR096C	<1
YJR109C	<1		2.10039	3.03934
YOL090W	<1	1.59179	<1	<1	14.0116
YGR038C-B	<1	<1		<1	4.90246
YGR038C-A	<1	<1	<1	<1	4.90246
YOR224C	<1	<1			11.7755
YJR112W	<1		<1		6.92011
YMR213W	<1	2.01126		<1	7.32665
YDR294C	<1	6.30139	6.00284	<1	5.79702
YKR081C	<1		<1	1.44658	5.39966
YAL061W	<1
YBR096W	<1	5.71337		<1	13.6142
YIR010W	<1	2.4098	<1	<1	3.37963
YJR066W	<1	12.1671	4.46836	6.98421	5.84042
YNL247W	<1	<1	3.61805	6.76435	9.87006
YCR018C-A	<1	<1	1.48217		23.5667
YGR119C	<1	<1	<1		9.37614
YGR180C	<1	11.628	<1	<1	7.39427
YMR256C	<1		5.46181	<1	13.2391
YPR120C	<1				<1
YDR221W	<1	<1		<1	9.38903
YHR114W	<1		<1		10.1778
YOR290C	<1	2.56002	<1		14.6811
YJL095W	<1		<1		1.91754
YGR282C	<1	<1	<1	<1	15.3095
YLR099C	<1			6.82294
YCL020W	<1				8.5017
YCL019W	<1		<1		8.5017
YGL106W	<1	2.8882		6.8055	9.64551
YOR305W	<1	5.75574	5.60756	<1	5.29382
YLL067C	<1
YPR158C-C	<1	1.28728		<1	8.92934
YPR158C-D	<1	1.28728		<1	8.92934
YDR055W	<1			1.7049
YIL002W-A	<1	<1	1.60159	<1	8.27023
YHR148W	<1		9.70707		7.24609
YML129C	<1	2.48594	3.48349	<1	9.49039
YML009C	<1	<1	2.98494		6.79989
YOR261C	<1	3.07174	<1	<1	15.5518
YBR149W	<1	3.39122	1.65364		9.48382
YER136W	<1		8.11621	<1
YGR195W	<1		<1	1.47017	13.7318
YBL111C	<1
YJR016C	<1		3.18409	7.74113
YML053C	<1		<1	<1
YNL245C	<1		<1
YER016W	<1	4.5465	<1		1.42821
YLR279W	<1	1.88158	7.30116	<1	12.4073
YNL059C	<1	2.06814	5.57565	<1	3.63691
snR64	<1	2.91028	1.69104	7.99042	13.4056
YLR363W-A	<1		<1
YLR291C	<1	<1	9.43571	6.06694	5.62389
YDR395W	<1		<1	<1	6.84109
YJL082W	<1			<1
YJR051W	<1	1.67556	<1	<1	15.9891
YKR069W	<1	<1		<1	16.9647
YAL014C	<1	1.7738	5.36349	<1	6.40907
YAR007C	<1	3.96371	<1	<1	6.69593
YBR069C	<1	2.52723	<1	<1	14.1523
YIL162W	<1			<1	3.29012
YLR109W	<1	6.39799	3.48823	<1	10.5137
YMR048W	<1	6.77974	3.89671	<1	2.98165
YPL014W	<1		4.54738	<1	3.46168
YBR127C	<1		<1	<1	13.269
YER043C	<1		<1	<1	15.2613
YLR058C	<1	<1		<1
YGL130W	<1	2.00883			8.99808
YLR120W-A	<1	3.15718	<1	<1	12.2985
YNL073W	<1		<1	6.34774	9.79786
YDR426C	<1	3.76648	1.56137	<1	6.9457
YML064C	<1			1.69961
YBL043W	<1			<1
YNL131W	<1	<1	14.0751	<1	10.8786
YDR329C	<1	<1	2.74398	1.66935	4.77703
YIL033C	<1	5.32548	4.83954	<1	7.07004
YJL107C	<1				4.27469
YNL255C	<1	<1	<1	7.11927	14.678
YDR165W	<1		<1	<1
YER171W	<1	1.35736	<1	<1	15.4042
YOR197W	<1	5.51567	1.49382		8.40937
YPL215W	<1	2.3182	5.14228	<1
YML105C	<1	<1	<1	<1	6.7309
YLR258W	<1	14.6275	4.83691		5.66191
YOR099W	<1	1.86508	<1	6.65387
YGR200C	<1	4.38787	<1	6.01837	6.33147
YJR065C	<1	12.1671	4.46836	6.98421	5.84042
YNR045W	<1	<1	<1	<1	6.60088
YPL030W	<1
YPL064C	<1	1.7567	14.0073	<1	11.9197
YDL155W	<1	<1	<1	<1	2.74716
YDL147W	<1	3.026	1.50863	<1	13.1405
YGL068W	<1		2.92166	<1	9.6403
YDR475C	<1		2.97329		5.23056
YBR072W	<1		9.31208	<1	26.0619
YML027W	<1		2.71944	<1
YJR042W	<1	<1	<1		4.51942
YBR154C	<1	<1	<1
YEL057C	<1		2.33086		11.1413
YJR070C	<1	<1	<1		15.2954
YJL183W	<1	7.39713	<1	6.89988	3.12156
YLR227W-A	<1
YLR227W-B	<1		<1	<1
YPL170W	<1	5.70395	8.32485	<1	6.2519
YBR042C	<1		<1	<1	4.4048
YGR172C	<1	<1	<1	<1	6.01313
YAL013W	<1	1.7738	5.36349	<1	6.40907
YLR150W	<1		<1		16.0128
YHR207C	<1		5.94612	1.73292	4.81453
YLR216C	<1		21.0206	<1
YOR196C	<1	5.51567	1.49382		8.40937
YPR174C	<1	2.46858	8.72485	<1	5.74485
YBR171W	<1	1.95862	<1	<1	11.2118
YKR047W	<1	10.206	6.54168	<1	9.43366
YNL256W	<1			<1	6.94582
YOR194C	<1		1.72234		9.38146
YOR279C	<1	2.43381		<1	13.3238
YPL245W	<1	<1	<1		11.1405
YDL166C	<1	2.38992		<1	9.98799
YOR159C	<1		9.35167		9.75551
YOR216C	<1	3.96482	5.03078	<1	5.70569
YBR142W	<1		<1		4.72859
YLL001W	<1	4.07795	<1	<1	9.03163
YCL044C	<1	5.89343	5.46755		15.2853
YFR015C	<1	11.5298		6.65394	3.75742
YKR018C	<1	5.01302	5.50182	<1	4.28299
YMR053C	<1	6.31057	4.71208	<1	6.89792
YDR280W	<1	<1	<1		12.9987
YJL122W	<1	2.01825		5.92855	7.71661
YHR147C	<1	<1	9.70707		7.24609
YGR212W	<1				9.22421
YKL126W	<1	2.20948		<1	3.6307
YKL124W	<1	9.0218	<1	<1	5.95702
YNL228W	<1	<1	2.59712	<1	7.30305
YNL217W	<1	4.90574	<1	1.93601	9.38898
YLR065C	<1		5.93193	5.96334	5.78847
YGL022W	<1	3.53163	6.03819	7.57805	7.8416
YGL056C	<1			<1	7.6525
YGL038C	<1		<1	<1	7.72112
snR128	<1
YNL312W	<1	<1	9.09208		7.38114
YPR158W	<1	2.3307	15.5342	<1	9.77574
YER050C	<1		4.34123	<1	9.26244
YDL179W	<1	2.751	2.31784
YMR291W	<1	12.977		<1	9.94016
YOR204W	<1	<1	7.80468	<1	11.9155
YPR133W-A	<1	2.00009	<1		13.1929
YPR016C	<1	4.90346	3.94444	1.73952	12.5793
YHR069C	<1	<1	<1		10.0655
YPL189C-A	<1		11.9213	<1
YGL002W	<1	<1	<1	1.38465	10.5575
YKL137W	<1	3.4231	<1	<1	11.6549
YML119W	<1
YER055C	<1		2.49603	<1	13.9233
YGL123W	<1
YNR009W	<1	<1	<1	<1	2.51084
YMR218C	<1	3.14048	12.2442		9.27698
YDR469W	<1	<1	<1	<1	11.5855
YOR289W	<1	5.40662	2.94602		12.9316
YHL034C	<1	<1	7.54767	<1	9.30616
YKR075C	<1	3.31541	12.3232	<1	6.18017
YGL205W	<1			<1
YHL027W	<1	2.86652	4.8098	<1	14.8731
YML116W	<1		3.83922		5.89685
YML112W	<1				3.31842
YPL097W	<1		<1		6.07025
YAL035W	<1		4.26551	7.70521	11.751
YDR110W	<1		6.2983		3.92056
YKL163W	<1		21.8286	<1
YMR128W	<1		<1		7.20513
YKL193C	<1	2.58551	<1	<1	5.93133
YDR508C	<1		<1	<1	13.8269
YER044C	<1			<1
YCR020W-B	<1	<1		<1	9.1355
YIL110W	<1		<1		8.65729
YDR486C	<1			<1	<1
YPL235W	<1			<1
YKL068W	<1	<1		<1	11.1742
YKR008W	<1	1.66497	2.8807	<1	5.56384
YKL138C-A	<1		<1		7.54532
YKL106C-A	<1	<1	<1	<1	13.3133
YDR245W	<1	3.66549	<1	<1	13.6054
YFR010W	<1	2.89071	1.80646	<1	11.4045
YMR147W	<1			<1	5.70359
YNL056W	<1			<1
YNR012W	<1				9.7951
YNR038W	<1		<1	7.83138	8.10061
YBR296C	<1		<1	<1	11.3731
YDR532C	<1	3.53019	1.85077	<1	6.85677
YNR029C	<1	8.44312	2.19977	<1	15.1205
YOR027W	<1	<1	4.16693	<1	15.7109
YDR105C	<1	6.74583	<1		10.5143
YBL079W	<1	<1	1.36427	<1
YBR187W	<1	6.01434	<1
YHR113W	<1			<1
YCR030C	<1		<1	<1
YDL002C	<1	1.69812	<1	<1	7.77357
YJL010C	<1				3.6562
YGR135W	<1	2.41657	<1	<1	8.21985
YJR032W	<1	<1	3.83242	<1	8.60167
YDR309C	<1		12.385	<1	8.01924
YER133W	<1	<1	4.26119	<1	11.7242
YMR297W	<1			<1
YPL001W	<1	2.7202	<1	<1	5.21301
YDL231C	<1		<1	<1	10.7568
YDR319C	<1	2.00044	<1	<1	5.32307
YJL059W	<1				10.1773
YML017W	<1	2.0822	5.06974	<1
YML125C	<1	6.733	<1	<1	6.17231
YMR116C	<1	<1	8.66967	6.20373	14.8198
YER068W	<1		7.57115	7.80945	9.8701
YJR060W	<1	<1	<1	<1	7.10823
YPR161C	<1	<1	<1		7.64892
YGL085W	<1		8.94917		6.87954
YLR062C	<1
YGR093W	<1		2.78438		10.5032
YNL281W	<1	2.17108	<1	<1	14.5146
YCR020C-A	<1	<1	<1	<1	9.1355
YER018C	<1	2.43634			6.15387
YGL087C	<1	<1	7.51999	<1	10.1551
YER030W	<1	3.16325	<1	<1	10.2635
YHR088W	<1		9.48373
YNL048W	<1	6.04097	<1		2.89678
YCR057C	<1	<1	<1		7.62962
YLR421C	<1	2.05268	2.37875	<1	11.7857
YPL098C	<1		<1		6.07025
YHR104W	<1	7.01535	9.65915	<1	12.7266
YGR207C	<1	14.2984	5.91175	<1	14.1024
YPR088C	<1	<1	14.8241	<1	4.85823
YDL182W	<1		4.16642		11.2243
YLR300W	<1		1.67917	<1	18.8216
YKR045C	<1	3.01861	<1		16.3665
YOL070C	<1		<1	1.94715	2.4497
YOR167C	<1		<1		10.7621
YCL030C	<1	2.6837	<1	<1
YGR005C	<1	3.29889			7.54685
YJR139C	<1	8.09688	1.60873	<1	4.11232
YEL011W	<1	9.53618	7.5035	<1	5.93383
YFR004W	<1	6.47273	<1	6.46063	5.66058
YOL058W	<1
YOR202W	<1	3.2876	<1	<1	8.49124
YOR299W	<1
YPR028W	<1		<1	<1
YER091C	<1		11.1306	<1	15.3291
YKL029C	<1	1.46488	<1	<1	12.9045
YLR153C	<1	2.18397	<1	<1
YPL099C	<1		3.1592	<1
YPL173W	<1	4.38662	<1	<1	9.96282
YBR025C	<1	<1	<1	<1	14.4594
YER009W	<1	1.74348	1.39923		13.0319
YGL086W	<1	<1	7.51999	<1	10.1551
YHR163W	<1	<1	<1	5.12001	6.33683
YCL008C	<1	<1	9.3563	<1	15.0677
YNL290W	<1	7.48158	<1	<1	8.50216
YBR288C	<1	<1	<1		9.04939
YER151C	<1	4.09197	<1	<1	5.31201
YGR159C	<1	<1	1.44526		14.6746
YKL013C	<1	<1	6.52061	8.16434	10.5311
YLR093C	<1	10.3095	<1	<1	7.8952
YNR054C	<1	4.48164	<1	<1	10.5103
YOR340C	<1	<1	<1		9.9811
YDR197W	<1	3.98317	2.56591	<1	4.5977
YIL142W	<1	<1	<1	<1	10.2091
YHR070W	<1				10.0655
YOR264W	<1	2.78892
YLR325C	<1	<1	<1		12.781
YPL090C	<1	<1	9.71923	8.34125	15.9314
YBL026W	<1		<1	1.85277
YOR036W	<1	5.40325	<1	<1	1.46946
YCL031C	<1	<1		7.88481	8.1006
YGR006W	<1	3.29889	<1	<1	7.54685
YNL309W	<1		5.795	<1	4.93103
YNL039W	<1		<1	<1	9.01047
YCL002C	<1	2.52613	<1	<1	3.18927
YDR017C	<1	2.81803	<1	<1
YCR036W	<1	4.03115	10.5537	<1	12.3059
YJL051W	<1	<1	<1	6.63689	1.78367
YLR025W	<1	<1	<1		9.52896
YCL011C	<1	<1	<1	1.58986	6.38808
YLR350W	<1
YDR370C	<1	2.60976	3.35324	<1	7.09547
YGL013C	<1
YDL128W	<1	<1	<1	<1	8.2498
YMR215W	<1		9.89384		10.9168
YNL209W	<1	<1	3.00804	7.03253	16.6814
YHR028C	<1	7.57049	5.53361	<1	9.26204
YMR031C	<1	8.59412
YKL120W	<1	<1	<1	6.87532
YNL323W	<1		<1
YPL273W	<1	<1	7.97934		8.46391
snR84	<1	<1	3.66042	5.61367
YGL048C	<1	5.00202	5.58466	<1	8.10529
YLR180W	<1		<1
YPR062W	<1	4.83874	15.7896		9.57129
YIL034C	<1	<1	6.36355	1.33972	9.09059
YDR483W	<1		<1	<1
YJL076W	<1	<1	4.03531	7.36196	10.6169
YLR068W	<1	<1	5.3347		10.0043
YER160C	<1		<1	<1
YER159C-A	<1			<1
YMR091C	<1	<1	3.76246	<1	14.2173
YMR235C	<1	<1	4.49705	6.25819	9.71063
YMR285C	<1	4.41896	<1	<1	5.55758
YNR053C	<1	<1	<1	5.56813	12.3229
YMR076C	<1	1.97774	<1	<1	5.77847
YNL282W	<1		5.16947		4.83652
YLR364C-A	<1	<1	3.04184	7.35293	15.4163
YMR243C	<1	4.74779	1.93172		7.52315
YBR289W	<1	<1	<1	<1	9.04939
YLR413W	<1	<1			15.4246
YKR024C	<1		<1		7.78428
YBR159W	<1	<1	<1	2.19642	8.63252
YDL108W	<1	12.8955	15.4247	<1	12.0561
YIL128W	<1			<1	7.17646
YLL006W	<1	2.14133	1.93569	<1	4.76788
YHR203C	<1		3.63667	8.26164
YKL023C-A	<1	3.01074	6.19767	<1	7.34881
YDL195W	<1			<1
YGR136W	<1	6.75288	2.16729	<1	10.552
YNL243W	<1			<1
YBR029C	<1		8.13133	6.93831	4.79517
YKL142W	<1	4.0565	2.05696	<1	4.96676
YMR149W	<1	2.27233	8.75918	5.50461	14.3431
YNL010W	<1	2.01253	<1	3.30906	9.90373
YER156C	<1	<1	14.2122		6.87807
YGL009C	<1	<1	<1	<1	12.8034
YDL124W	<1
YMR314W	<1	1.6378	12.0377	<1	10.0226
YNL112W	<1	<1	<1		10.3252
YDR423C	<1		12.1114	5.94373
YNL242W	<1	15.4922	<1	<1	7.14053
YKR088C	<1		<1
YOR020C	<1	<1	<1	<1
YDL092W	<1	2.33409	<1	<1	7.49321
YDL029W	<1	3.58928	5.85762	<1	6.45681
YHR072W-A	<1	<1	7.28194	4.76393	18.8518
YAR042W	<1	11.9571	<1	<1	3.29014
YDR080W	<1			2.63159	9.56316
YIL040W	<1	<1	<1
YEL004W	<1	2.39268	<1		13.1281
YJR026W	<1			<1	10.9787
YJR027W	<1		<1	<1	10.9787
YKL090W	<1	<1	5.21244	1.66061	9.69221
YLR318W	<1		<1		11.6938
YMR079W	<1	<1	<1	<1	7.8287
YDR261C	<1	<1	<1		11.6189
YDR415C	<1	<1	5.52665	<1	3.69332
YIL109C	<1			<1
YML059C	<1	11.4302	<1	<1	13.125
YBR048W	<1		9.81928	8.90838	12.8101
YDR318W	<1	2.80137	7.09349	<1	12.1851
YKL088W	<1	<1	11.1512		7.59514
YDR481C	<1	4.01205	<1	<1
YGR284C	<1	2.81712	3.23681	<1	10.1934
YJL158C	<1		<1	<1	10.6387
YLR166C	<1		13.1812	<1
YDR176W	<1	<1			4.27347
YIL076W	<1		2.78264	<1
YGL226W	<1	<1	3.52233	<1	3.30346
YLR063W	<1				13.0305
YBR026C	<1	7.14009	4.07891	<1	7.98942
YIL004C	<1	1.65505	16.6657
YNL236W	<1		<1	<1	13.1526
YOL059W	<1	2.20606	1.10064	<1	11.2965
YOR317W	<1	5.6452	7.12862	1.85624	13.44
YER143W	<1	2.51112	<1	<1	2.93389
YNL070W	<1	5.95025	<1	<1	14.4353
YBR262C	<1		<1		5.43343
YER053C-A	<1	6.04669	17.2023	11.4105	18.686
YKL187C	<1			<1
YMR295C	<1	5.5892	2.92369	<1	5.14334
YML022W	<1	<1	10.454	6.83669	8.90085
YJL069C	<1	<1	8.67219		6.39415
YLR084C	<1	<1	<1	<1	4.24573
YOR100C	<1		<1	<1
YMR237W	<1	<1	11.7615		10.1458
YOR327C	<1	2.97854	7.46509		8.4754
YDR316W-A	<1			<1	9.50101
YDR316W-B	<1		<1	<1	9.50101
YFR052W	<1		2.28116	<1
YJR063W	<1	<1	<1		12.8106
YLR386W	<1		<1	<1	5.55377
YHR191C	<1			<1	4.7216
YMR309C	<1	<1	4.36246	6.47183	7.32641
YMR288W	<1	5.21815	<1		3.9184
YIL069C	<1	<1	5.80939	8.24796	20.6332
YKL003C	<1	3.44781	1.14346	<1	5.94363
YLR316C	<1				11.6938
YDL131W	<1	<1	15.5185	6.18436	8.96838
YGR037C	<1	2.60726	3.89861
YML007C-A	<1	3.03254	<1	<1	11.4476
YGL226C-A	<1	<1	3.52233	<1	3.30346
YER073W	<1		1.76293	<1
YMR228W	<1	6.31388	<1	<1	2.5507
YBR044C	<1	8.42418	<1	<1	6.42305
YIL052C	<1		3.38436	8.63876
YMR272C	<1	<1	1.8954		8.10081
YAL012W	<1	3.78748	11.1811	<1	12.7401
YJL034W	<1	3.80443	12.9998	<1	22.6694
YHR062C	<1		<1		1.35662
YLR262C-A	<1	<1	<1
YDR140W	<1	<1	5.76547	<1	4.93702
YGL245W	<1	<1	<1	<1	10.2228
YKL091C	<1	8.81814	10.5947	<1	17.9742
YDL018C	<1	3.02862	<1	<1
YDR239C	<1				5.38782
YFR041C	<1	<1	<1	<1	9.5356
YJL066C	<1	5.80074	<1		3.72041
YMR105C	<1	22.4334	4.06786	2.27724
YNR013C	<1	3.7884		<1	3.4676
YNL339W-A	<1		<1
YOR315W	<1	<1	<1	4.80343	11.5023
YPR168W	<1	4.73428	4.31306	<1	10.4066
YDR454C	<1	<1	<1	4.20711
YNL182C	<1		<1		9.42769
YFL031W	<1
YGR007W	<1	<1	<1	1.57297	2.67926
YLR129W	<1		2.09398	<1	10.334
YBR082C	<1	<1	4.38566	<1
YBR278W	<1	4.79423	15.2889	<1	4.46431
YJR088C	<1	<1	3.61551	<1	8.3741
YMR141C	<1
YNL268W	<1	4.53882	14.2103	<1	9.10687
YGR220C	<1	2.19535	4.45258	<1	7.5906
YJL077C	<1	<1	4.03531	7.36196	10.6169
YOL122C	<1	14.3474	<1	<1	5.03252
YPR048W	<1		<1		2.32038
YDR119W-A	<1	4.01431		<1	16.5593
YHR133C	<1	<1	11.9123	<1	4.82961
YCR053W	<1	<1	<1	9.21854	9.73632
YHR027C	<1	2.27196	<1	<1	7.64233
YKL033W-A	<1		1.48659	<1	10.2537
YOR117W	<1	<1		<1
YMR197C	<1	2.06972	2.07154	<1	5.85271
YJR064W	<1	2.54766	<1	<1	8.79876
YEL006W	<1	<1	1.21943	<1	14.2726
YFR055W	<1
YBR216C	<1	10.1947	<1	<1	5.67468
YBR234C	<1	5.84706	<1	1.1957	3.85936
YCR016W	<1				5.30335
YML092C	<1	<1	<1	<1	7.47537
YDR161W	<1		8.81976		13.1685
YDR463W	<1	4.07638	<1	7.47618	9.72407
YDR519W	<1	7.84467	12.7518		15.9231
YOR026W	<1	1.79261	9.38485	<1	2.65531
YPR181C	<1
YGL253W	<1		<1	<1
YDR091C	<1	<1	2.32269	8.45191	10.279
YGR275W	<1	5.29591	7.22831	<1	5.79375
YKL157W	<1	<1	<1	<1	3.0373
snR75	<1
YPL274W	<1		49.7336	<1
YPL108W	<1		5.25965		6.54041
YKL016C	<1		<1	<1	14.8216
YBR207W	<1	3.15648	2.60821		5.14448
YGR062C	<1		11.8923	<1	13.3672
YMR142C	<1	<1		8.71154
YMR307W	<1		<1	<1
snR49	<1	<1	<1	9.59902	20.1676
YDR256C	<1		6.65672	<1
YER003C	<1		9.42207	<1	6.51058
YBL097W	<1				3.73922
YPR036W	<1	11.256	7.41905	<1	8.17339
YCR060W	<1	1.31645	<1	<1	11.2297
YCR093W	<1	<1	2.28394	<1	9.9738
YKL081W	<1		<1	5.59495	12.874
YLR033W	<1	4.27083	<1	<1	8.01723
YML024W	<1		2.90562	9.12111	15.0508
YER026C	<1	2.48317	<1	<1	6.70724
YNL166C	<1		<1		6.60669
YOR157C	<1	2.44843	<1	<1	8.58604
YJR117W	<1	3.66496	6.54786	<1	18.6023
YNR046W	<1	3.50903	3.02372	7.09619	12.0573
YOL060C	<1	8.98611	24.3999		8.58705
YDR510W	<1		<1	7.83487	11.3149
YKL052C	<1		3.56455	<1	3.47548
YDR188W	<1	<1	5.43184	8.07182	11.763
YFL039C	<1	3.53021	<1	<1	17.1861
YDR013W	<1		6.37366		<1
YDR194W-A	<1		2.42526	<1	11.1545
YBR143C	<1	<1	4.01578		16.8051
YGL222C	<1	2.7097	7.42577	3.19862	6.88463
YKR085C	<1	<1	1.98049	<1	3.35039
YOL155C	<1		<1	<1	4.40558
YDR513W	<1	4.26439	1.31197	<1	11.7057
YER170W	<1	4.69725	23.881		2.61209
YHR196W	<1	<1	<1		11.2089
YIL021W	<1		3.81444		12.3648
YER070W	<1	3.76771	<1	<1	14.358
YFR002W	<1	<1	<1		5.58291
YOR089C	<1	3.39105	7.25248	<1	7.2368
YPL259C	<1	5.62669	<1	<1	12.3859
YDR450W	<1	<1	11.2763	8.17621	17.1019
YOL011W	<1	<1	<1	<1	3.84895
YDR427W	<1	3.76648	1.56137	<1	6.9457
YDL027C	<1	7.67221	<1	<1	8.61218
YFR014C	<1	9.79947	1.94209		3.87338
YNL284C-A	<1	<1	<1	<1	3.49249
YNL284C-B	<1	<1		<1	3.49249
YDL208W	<1	<1	3.49589	6.98681	10.0429
YPL059W	<1	<1	<1	<1
YBR191W	<1	<1	7.62822	8.3944	14.5513
YAL044C	<1	13.3275	<1	<1	4.52662
YLL018C	<1	2.45166	2.97212	1.97007	16.42
YOL089C	<1	3.65297	<1	<1	3.62207
YBR279W	<1	<1	<1	<1	8.70235
YMR059W	<1				8.27945
YPL091W	<1	2.80062	31.3397	<1	5.65775
YBR036C	<1	2.13995	2.44129	6.70339	14.506
YBR255C-A	<1	3.25037	<1	<1	9.05498
YDR238C	<1	<1	16.9118	<1	4.53953
YHL049C	<1	1.6762	<1
YHR064C	<1	<1	<1	6.14701	10.0429
YML133W-A	<1	<1
YCR052W	<1	4.92353	7.1169	<1	8.19082
YHR134W	<1	<1	11.9123	<1	4.82961
YDR087C	<1				4.37836
YNL302C	<1	<1	9.22116	9.05608	13.3205
YBR122C	<1		9.43047	<1	9.37825
YDR019C	<1	5.10975	5.75321		<1
YFR050C	<1	7.50148	<1	1.46218	6.13327
YDL191W	<1	<1		8.68181	14.6859
YDR536W	<1	<1	<1	<1	3.63493
YHR200W	<1		<1	7.11065	9.25742
YOL040C	<1
YGL151W	<1	6.58305	11.9	<1	3.87679
YOR390W	<1	2.04862	4.75805	3.23068	7.0342
YDL125C	<1
YNL274C	<1	3.78939		<1	<1
YGR063C	<1	3.91238	10.0593	6.97108	10.7046
YGL026C	<1	3.29146	<1	8.27882	5.88362
YNL178W	<1			8.01152	14.9764
YOR349W	<1			<1
YNL244C	<1		<1	2.09842	11.4978
YOL085W-A	<1		10.6445		2.74777
YML026C	<1		14.1553	8.61486	17.8504
YGL188C-A	<1	<1	3.31048	7.94547	15.6829
YMR242C	<1		3.6277	8.29525	16.8651
YOR369C	<1	<1	2.22708	6.56854	25.5485
YBL027W	<1	<1	6.33541	8.71906	15.2098
YCL005W-A	<1	<1	9.3563	<1	15.0677
YGR039W	<1		<1	<1	9.62769
YPR106W	<1	10.2575	<1	5.96438	6.06131
YBR002C	<1	2.83369	<1		10.8388
YKR048C	<1	2.25515	3.91667	7.24353	7.75608
YER019W	<1	2.43634	21.1113	3.57557	6.15387
YFR010W-A	<1
YJL167W	<1			<1
YJL111W	<1	<1	<1	<1	9.27247
YCR054C	<1				4.51651
YGL058W	<1	4.22641	4.3151	2.10058	11.9096
YHR128W	<1	<1	<1		18.3445
YDR525W	<1	<1		8.63782
YIR032C	<1	10.2966		<1	5.39579
YHR090C	<1	<1	<1	<1	8.82856
YAL059W	<1		<1		13.2629
YBR076C-A	<1		3.76972	<1
YDR320C-A	<1		<1	7.4649	12.771
YBR084W	<1		<1		3.16354
YGL225W	<1	<1	<1	<1	8.72786
YMR011W	<1	7.85181	<1	<1	<1
YPL143W	<1		6.14887	7.55568
YPL051W	<1	5.68107	<1	<1	12.1592
YBL024W	<1	1.8473	<1	7.1909	16.3919
YOL038W	<1	2.85448	<1	<1	5.2177
YMR280C	<1	6.37986	<1	<1	4.69129
YGR055W	<1	5.15069	2.94121	<1	16.4349
YPL193W	<1		<1		8.61914
YDR181C	<1	19.5892		<1	7.9123
YKR046C	<1	10.206	6.54168	<1	9.43366
YLR185W	<1	<1	10.413	9.72857
YBR254C	<1	5.57169	11.62		10.2172
YJL190C	<1			8.9106
YOL039W	<1
YOR096W	<1		4.92213	8.27183	16.3074
YML094W	<1	<1	<1	<1	8.02988
YOR273C	<1				14.3816
YKL096W	<1			7.28478	16.5487
YDR101C	<1	<1	1.48685		6.83882
YLR172C	<1	<1	4.42087	<1	9.78511
YLR301W	<1	<1	5.22331		13.4801
YDR299W	<1			<1
YLR345W	<1	1.61748	10.8426	<1	4.07459
YOR382W	<1	9.61602	1.89033	10.188	5.11873
YML025C	<1
snR82	<1		<1	2.78107
YDL232W	<1	3.45355		<1
YDR172W	<1	<1	6.90354	8.26668	13.7955
YBR111C	<1	6.37378	5.77027	<1	10.5525
YJL143W	<1		2.13312	<1	5.79245
YBL071C	<1				2.62116
YEL054C	<1	<1	6.27878	8.8842	16.2527
snR79	<1		<1	5.48719	19.0859
YKL175W	<1	5.45635	<1	6.45583
YGL012W	<1	4.72293	<1	<1	5.31343
YBL078C	<1	3.51112	<1	<1	2.63758
YER064C	<1		<1	<1	19.4063
YJL196C	<1		5.67353
YOR045W	<1	1.78169	2.88586	<1	11.2426
YGR253C	<1	3.74833	<1	<1	14.784
YOR215C	<1	13.6246	2.93054	6.54378	2.00602
YNL113W	<1			<1
YDR194C	<1	2.76666	2.42526	<1	11.1545
YPL183C	<1	<1	6.34583	7.3221	11.9124
YDL130W	<1		4.22719
YER131W	<1
YOR078W	<1	<1	<1	7.49495	14.1523
YBR084C-A	<1	<1	2.8176	8.41619	16.0124
YLR060W	<1	<1	<1	6.37726	9.77418
YIL133C	<1		8.395	8.4749	13.4549
YOL064C	<1		<1		13.3267
YEL043W	<1	4.16652	19.0993	<1	8.88668
YDL075W	<1		4.53771	7.86994	14.1824
YKR057W	<1	<1	<1	7.57899	18.1479
YNR033W	<1	3.0129	7.63709	<1	4.49147
YMR311C	<1	1.94303	18.2421	<1	3.42567
YPR052C	<1	2.29258	8.43231	<1	10.508
snR17b	<1		<1	5.35438
YBR181C	<1	<1	11.1065	8.16106	14.1297
YGL238W	<1	<1	<1	<1	3.9043
YHL029C	<1	2.8104	8.51135	<1	14.9378
YLR048W	<1	<1	1.5038	8.07846	17.0404
YMR230W	<1	<1	7.56833	7.43112	13.2692
YLL050C	<1	3.23328	4.53967		10.4039
YLR447C	<1		3.91526	<1	10.4041
YNL177C	<1	1.71822	<1	<1	7.93483
YLL045C	<1	<1	3.06067	7.0864	12.8646
YDR524C-B	<1	<1		8.63782	14.424
YBR228W	<1		48.0929	<1	5.23039
YKL033W	<1		<1	<1	8.09133
YJL002C	<1			<1	8.30497
YJR113C	<1	4.91728	4.79129	2.56701	10.7812
YNR020C	<1	<1	<1	<1	9.40344
YPL267W	<1	2.79635	14.715		<1
YNL162W	<1	<1	4.83081	8.79861	14.8763
YBR256C	<1	2.32577	12.0416		7.8946
YER042W	<1	2.38561
YML004C	<1	3.53808	3.39255	<1	8.67504
YER024W	<1	<1	2.46744	<1	4.50041
snR86	<1	2.97645	<1		17.3358
YNR036C	<1		<1	6.96356	6.20404
YDL083C	<1			8.34929
YIL138C	<1		<1		12.682
YER102W	<1	<1
YJR094W-A	<1	<1	5.29796	8.20194
YDL171C	<1		<1	<1
YLR389C	<1			<1
YOL150C	<1				1.31353
YDR168W	<1	3.25505	<1	<1	4.33093
YHR006W	<1	1.52945	<1	<1	9.62898
YLR017W	<1		21.4364		14.1652
YLR448W	<1	<1	16.715	8.85453	20.5894
YPL037C	<1		4.64501
YJL225C	<1		1.89582
YDR138W	<1	4.37497	<1	<1	12.2123
YDR545W	<1		<1		<1
YJL015C	<1	<1	<1	<1	7.61694
YCL042W	<1		7.37191	<1	15.1416
YDL136W	<1	<1	<1		14.2366
YOR133W	<1	<1	<1	6.45499	16.0371
YBR079C	<1	<1	<1	5.85028	8.29479
YHR021W-A	<1
YLR367W	<1
YHL001W	<1	<1	6.15913	7.37512	14.3325
YMR230W-A	<1
YDR257C	<1		<1		10.4623
YJR145C	<1	<1	6.74594	7.84015	14.8605
YKL192C	<1	1.54512	10.4701		6.96675
YDL229W	<1	<1	<1		16.8707
YGR295C	<1	3.61258	2.1584	<1	5.72896
YLR467W	<1	<1		<1	<1
YOL097W-A	<1	3.35605	<1		14.4208
YGR056W	<1	3.98606	33.1542	<1	4.0849
YDL012C	<1	<1	<1
snR58	<1	3.35605	<1		14.4208
YBR290W	<1	2.00363	<1		16.0232
YGL030W	<1	<1
YMR074C	<1		3.44703	<1	7.19853
YIL060W	<1	<1	<1		9.97365
YDR133C	<1	<1	<1		14.7202
YCR038C	<1	<1	<1
YMR242W-A	<1	<1	3.6277	8.29525	16.8651
YGR174C	<1	3.60693	7.73569	<1	7.27861
YDR418W	<1	<1	4.47992	8.4963	10.8193
YEL017C-A	<1		<1	<1	14.4585
YFR032C-B	<1
YGL188C	<1
YHR007C-A	<1		<1	<1	6.25278
YBR074W	<1		<1		6.81038
YBR068C	<1	<1	<1		30.0785
YIL163C	<1		<1	<1	3.29012
YDR381C-A	<1		<1	<1
snR70	<1
YDL133C-A	<1		<1	6.55421	16.5709
YHR021C	<1	<1	7.97802	7.92149	14.5919
snR13	<1	<1	<1	8.92795	28.0582
YER146W	<1	2.84603	<1		6.07477
YMR194W	<1	<1	5.57536		16.482
YOR234C	<1
YOR225W	<1	<1			11.7755
YPL271W	<1	<1	<1	<1	17.5257
YDR050C	<1	6.45231	<1	<1	16.3171
snR45	<1		<1	5.72883
YML126C	<1	3.35742	2.13464	6.46544	10.7896
YML049C	<1	8.08227	9.42174	<1	7.82798
snR54	<1
snR65	<1		<1	5.51251
YOL140W	<1		<1	<1	7.17437
YCL010C	<1	4.68442	7.10347	<1	8.12997
YBR302C	<1	1.11908			1.47499
YMR064W	<1	3.76454	<1	<1	5.66867
YER092W	<1	5.48395	1.58697	<1
YML132W	<1	<1	6.7023		<1
YNL336W	<1		13.2869		<1
YLR218C	<1		2.18831	<1
YKL022C	<1				4.9948
YPL131W	<1		6.6901	7.78494	15.0386
YBR296C-A	<1	5.25953	<1	<1
snR9	<1	3.11405	<1		19.5386
YEL014C	<1	<1	<1	<1	19.0199
YLR402W	<1	2.69308	1.46118	6.96356	5.67317
snR161	<1	2.47693	<1	<1	13.3634
YIR015W	<1
YMR307C-A	<1
snR24	<1
YJR121W	<1	<1	<1		15.4059
snR34	<1	<1	<1		18.9134
YFL034C-A	<1	<1	3.51041	5.7064	17.5234
YIL141W	<1	5.71186	1.50558		<1
snR83	<1			7.27952
snR85	<1	2.6375	13.3963	7.58088	10.5493
YOR361C	<1		<1	2.8589	11.5201
YGR174W-A	<1
snR71	<1		<1	9.03765	18.4403
YLR110C	<1		<1	8.57264	25.4752
YER078W-A	<1	1.66357	27.2859	<1	4.40288
snR30	<1	<1	<1
YJL047C-A	<1		3.38602		16.9867
YHR141C	<1		6.16866	8.96987
YNL179C	<1		5.56869	<1
YLR462W	<1		<1	<1
YPL075W	<1	9.85901	3.05649	<1	16.6639
YOR293C-A	<1	<1	<1		13.1134
YPR096C	<1	<1	5.0287		13.7322
YCL041C	<1		7.37191	<1	15.1416
YDR320W-B	<1	3.04733	<1	7.4649	12.771
YGR228W	<1
YIL100W	<1	11.7352	4.9956	6.88713	8.72718
YPR016W-A	<1	4.90346	3.94444		12.5793
YDR220C	<1		<1
YOR241W	<1		<1	<1
YER185W	4.24981
YPL203W	3.38236	10.4181	7.68366	<1	7.25307
YLR286C	1.64913	5.44304
YLR174W	3.36714		4.27315	<1	8.55425
snR52	3.32566	<1
YGL162W	1.35911	3.79867	7.66099	<1	6.81227
YHR083W	2.04102	3.48545	6.61708	7.58136
YPL057C	3.27411		<1	<1	10.666
YDR171W	1.27163	2.08808	1.63403	<1	4.91712
YDR178W	1.31299	2.13531	5.02223	<1	14.093
YIL082W	3.10763	1.66491	5.30116
YIL082W-A	3.10763	1.66491	5.30116
YMR058W	3.32573	<1	<1	7.43415	14.9027
YBL045C	2.00719
YBL102W	1.18287	3.62575	<1	<1	6.95454
YAR009C	1.38879			<1
YKR009C	1.07764		5.18783	<1	<1
YBR088C	1.28659	3.28623	<1	<1	6.8411
YFR053C	1.36122	12.1803	3.86297	<1	16.5311
YBL051C	2.08885	3.00944	5.71588	<1	8.8303
YHR132C	1.55442	9.28313		<1	14.8846
YJL101C	3.56546			<1
YDR435C	7.08154		15.235	7.35244
YOR161C	1.35286	7.44672		2.69853	12.7355
YCR098C	1.2854		<1	<1	16.0587
YGR150C	2.73155		5.79696	<1	10.6623
YOR171C	5.63093	3.78685	6.10272		7.33134
YPL082C	3.6904		<1	7.46714
YDL020C	1.86339	2.31171	<1	<1
YDR397C	9.87157	<1
YNL251C	1.91502
YPR009W	3.68106		6.69659
YGL200C	2.1271	3.2447	1.79046	<1	8.36031
YOR231W	2.31701	2.90533	4.23328	1.84177	9.18999
YLR251W	3.58704	6.95544		<1	7.76883
YDR074W	6.80292		15.5746	<1	13.3788
YEL065W	1.93026	2.22456	2.7614	7.9724	8.20219
RDN5-6	5.32731		4.0561	<1
YER020W	7.71173			<1
YNL293W	2.48532	2.54244	29.2622	<1	5.79631
YML031W	1.68706	<1	5.00639		5.68467
YDR098C-B	3.60886	4.2357	<1	<1	5.51863
YDR098C-A	3.60886	4.2357		<1	5.51863
YDR388W	3.16678	5.2193	<1	<1	5.71014
YGL198W	2.1271	3.2447	1.79046	<1	8.36031
snR6	3.98383	<1
YJL063C	2.61531	<1	2.46162	7.8351	7.80556
YBR049C	1.71832		<1		2.19704
YNL021W	1.3013	4.90589	17.6901		5.42318
YML032C	1.68706	<1	5.00639		5.68467
YMR115W	3.48309	<1	<1	<1	1.25916
YJL062W-A	2.61531	<1	2.46162	7.8351	7.80556
YBL001C	2.72801		2.38676	<1	4.06641
YPL207W	3.65555	<1	3.60911	<1	7.34703
YNL138W-A	2.02309	2.23251	<1	<1	7.83952
YDR353W	2.5084	2.98714	13.2325	<1
YER094C	1.55445		<1	<1
YBR214W	2.98701	10.6177			5.12554
YMR072W	2.1822	4.24698	<1	<1	13.2683
YKR011C	2.4286	2.10222	11.198	<1	5.73126
YPL265W	1.83344	5.14373	<1	<1	13.4588
YNL192W	1.6153			<1
YGR048W	2.71927	2.97523	8.31031	<1	4.45711
tP(UGG)O1	3.92352
YER035W	1.34146	4.2609	10.7032	<1	15.0693
YMR202W	1.9058	<1	5.5183	6.55694	4.63349
YBR067C	1.45562	4.61866	15.1943	<1	12.9805
YNL015W	2.87161	3.24421	1.70256	<1	16.2146
YFR037C	1.43449	<1	24.6788	<1	5.31305
YFR038W	1.43449	<1	24.6788		5.31305
YCL039W	1.67064		21.0273	<1	7.99014
YER025W	1.40268	1.99802	7.19	<1	9.72143
YFL015W-A	3.18908		5.57742		8.54867
YHR008C	2.37956	10.7019	8.43548	<1	14.2989
YHR037W	1.78569	1.83442		<1	3.48352
YNL071W	3.2337	1.9364	6.66841	7.62419	7.29035
YOR173W	10.417	15.4178		<1
YNL297C	3.77496	9.06288	4.05209	<1	10.6369
YNL135C	3.41863	1.94235	8.59583		9.88276
YHR132W-A	1.55442	9.28313	<1	<1	14.8846
YPR132W	1.91295	<1	2.4713	8.1865	15.5007
YJR049C	3.38767	<1		<1	10.8717
YBR038W	1.64486	8.02739	<1	<1	4.98681
YAL054C	2.88665	<1	6.10905	<1	5.75091
YFL016C	3.18908		5.57742	<1	8.54867
YBR033W	2.68739		14.2674	<1
YDL079C	1.74885		2.38801	<1
YGR020C	2.24229	5.24599	<1	<1	7.79164
YPL127C	2.25399	<1			3.95044
YGR161C-C	1.22657	1.34381		<1	<1
YGR161C-D	1.22657	1.34381	<1	<1	<1
YMR082C	1.62787	19.6305	<1	<1	2.0924
YOL005C	4.54309	3.0169	13.1371	7.4842
YML063W	1.44061		6.03235	8.41164	16.2171
YLR114C	1.47128	8.07399	4.2033		7.4876
tK(CUU)D2	5.60233
YML069W	1.44422	3.01564	6.79424	<1	7.06983
YIR033W	4.57399			4.18922
YJR003C	1.17803	<1	<1	1.42324	11.0635
YOL103W-A	2.27229			<1
YOL103W-B	2.27229		<1	<1
snR191	2.25818
YML030W	2.06417	5.07171			7.46138
YIR016W	3.13841
YPR030W	10.3996	7.48847	31.7544	<1	3.1239
YJL194W	2.36718	3.94645	1.5604
YOR286W	1.62031		<1	<1
YMR022W	1.49482	2.10832	4.63251	<1	4.05983
YMR140W	3.99473	5.44535	5.82712	<1	6.69986
YDR500C	1.48362	<1	6.70782	8.38828	17.1565
YJL202C	2.05866	3.7457	<1	<1	3.24666
YOL013W-A	3.92352
tE(CUC)D	5.4726
YLR441C	1.58798	<1	6.86309	8.3151	21.8497
YBR221W-A	1.56727	4.67288	<1	<1	5.44413
YNR035C	2.17876	<1	3.14562	<1	9.83439
YML028W	2.63931		3.68818	7.61255	14.6129
YBL007C	1.96721	5.39059	<1	1.62508	7.51292
tT(UGU)H	2.368	3.24746
RDN5-4	3.3213
YDL174C	1.71442	13.0573	1.79376	<1	4.66388
YDL161W	7.68885		8.92575	<1	3.15893
YKL031W	1.83633	3.87209	3.10557	7.20118	9.2769
YNL327W	1.5408	<1	12.3264	7.10084
YJL217W	3.76548	<1	<1	<1	4.11019
YJL201W	2.05866	3.7457	<1	<1	3.24666
snR53	1.96099	<1
YDR445C	5.60233	<1	<1	<1	5.43378
YNL157W	1.60846	3.12546	2.45121	<1	3.98381
YNL121C	1.40185		2.57965	<1	9.74924
YML089C	2.23598	1.61257		<1
YMR159C	10.271	3.2216	7.35564	<1
snR61	1.72233
YMR135C	3.06971		<1	<1	5.20559
YKR094C	2.4746	<1	7.19535	8.71993	16.5888
YKL190W	1.26399	2.77876	12.3946	<1	6.28746
YDR278C	5.4726
YLR312W-A	3.59294		3.30186	<1	5.58775
YER019C-A	1.26475			7.08489
RDN5-3	5.51474
YFL021W	4.74189	6.94991	11.8517	8.37304	13.6731
YHR180W-A	2.368
YPL015C	3.01287	3.45316	2.58488	7.35975	3.47731
RDN5-5	4.91598		4.39008
YDL162C	7.68885			<1
YCR064C	3.02404	2.15745	<1		4.97711
YMR093W	<1	<1	8.09387		14.9591
YHR054W-A		<1
YIL007C		<1	3.80295		<1
YKL012W		<1	6.52061	8.16434	10.5311
YGL140C		<1		<1	8.462
YLR056W	<1	<1	1.20287	7.87758	12.0438
YPL236C		<1		<1
YDR348C		<1	<1
YPR024W		<1
YNL020C		<1	<1	<1	7.66015
YFL004W	<1	<1	<1	<1
YDR037W	<1	<1	<1	<1
YHR194W		<1	1.86099		13.5224
YOR073W		<1	3.8	<1	2.90087
YER157W		<1	14.2122		6.87807
YDL159W		<1	8.04714	<1	13.974
YDR430C		<1		<1	12.5519
YKL106W		<1			13.3133
YDR479C		<1	3.74153	<1	2.11677
YLR283W		<1	3.35972		3.68397
YEL037C	<1	<1	<1	<1	8.85248
YLR356W	<1	<1		<1
YGL203C		<1	<1	2.59658	11.3496
YDL111C	<1	<1	<1	<1	6.48195
YGR109C	<1	<1	32.023		7.76861
YHR213W-B	<1	<1	1.70622
YML012C-A		<1	3.99089	<1	10.9447
YDR378C		<1	<1	<1	5.40518
YLR193C	<1	<1	<1	7.70403	10.0608
YHR187W		<1	<1		8.86619
YOR298C-A		<1	3.89419	<1
YLR439W		<1	1.7568		9.04179
YPL134C		<1	3.15591	<1	6.98833
YJR143C		<1	5.15228	<1	7.14995
YPL162C	<1	<1	<1	<1	11.1683
YKL077W	<1	<1	<1	<1	11.0262
YIL006W		<1	3.80295	<1	<1
YPL175W		<1	3.5637		17.2344
YHR118C		<1	<1	<1	5.01405
YNL275W		<1	25.3009	<1	2.13273
YDR330W		<1	2.74398	1.66935	4.77703
YGL043W		<1	<1	<1	5.8147
YDR175C		<1		<1	4.27347
YNR039C	<1	<1		<1	7.37809
YFR028C	<1	<1	<1		2.74362
YLR442C	<1	<1	<1	<1	6.15249
YGL129C	<1	<1	57.6146	<1	12.7114
YKL063C		<1	<1	5.90302	6.49216
YLR280C		<1			3.68397
YBR141W-A		<1	2.07319		2.29157
YOL151W		<1
YAL031C		<1	3.68785	3.46711	<1
YMR044W	<1	<1	6.15599	<1	5.57602
YPL169C	<1	<1	<1	<1	8.24736
YOR033C	<1	<1	<1	<1	12.8777
YPR204W		<1			<1
YNR018W	<1	<1	<1	<1	10.7202
YJR044C		<1		<1	7.06953
YKL057C	<1	<1	<1	<1	9.26717
YNR041C	<1	<1	3.54989	<1	7.78651
YDR338C	<1	<1	5.46279	<1
YJR062C		<1			12.8106
YPR166C	<1	<1	9.59012		5.44545
YOR195W		<1	1.72234		9.38146
snR81	<1	<1	4.43349		13.2694
YDR200C		<1	7.79064		12.8788
YOR276W	<1	<1	5.44783	1.44067	9.98924
YCR079W		<1	<1		7.72743
YMR191W	<1	<1	1.2448		4.92698
YAL039C	<1	<1	3.93002	<1	2.55738
YLR354C		<1	<1
YOR275C		<1	5.44783	1.44067	9.98924
YGL093W	<1	<1	<1	<1	3.46708
YDR350C	<1	<1	<1	2.24416	10.3607
YBR166C	<1	<1	12.8097	<1	12.7596
YOL145C		<1	<1	<1	14.2403
YLR071C		<1	13.009	<1	3.73335
YBR173C		<1	<1	7.35709	7.83918
YNR021W		<1	<1	<1	9.40344
YKR054C		<1	2.77468	<1	2.41797
YMR117C		<1	<1		3.0445
YGR121W-A		<1	1.62816	<1	10.1124
YLR052W	<1	<1	<1	7.23121	13.8225
YGL186C		<1	<1	<1	7.42681
YBR005W		<1	7.25748	<1	8.96475
YBR004C	<1	<1	7.25748	<1	8.96475
YLR107W	<1	<1	1.5391	<1	16.5788
YIL042C		<1	3.0532	6.40442	4.67018
YBR223C		<1	<1	<1	2.93942
YML001W		<1	<1	<1	4.06452
YDR166C	<1	<1		<1	6.0352
YIL041W		<1	3.0532	6.40442	4.67018
YJL184W		<1	<1		6.08963
YOR353C	<1	<1	6.70357	<1	9.54538
YDR167W		<1	<1	<1	6.0352
YER010C		<1			<1
YPR089W		<1	14.8241	<1	4.85823
YNL017C		<1
YKR086W		<1	1.98049	<1	3.35039
YBR175W		<1	<1	7.35709	7.83918
YLR072W		<1	13.009		3.73335
YMR061W		<1	2.43742	<1	9.2546
YMR192W	<1	<1	<1	<1	9.2606
YLR151C	<1	<1	10.5152	<1	3.11734
YPL176C	<1	<1	3.5637	2.28539	17.2344
YCL059C		<1	<1		11.2194
YAL030W		<1	3.68785	3.46711	<1
YJR144W	<1	<1	5.15228	<1	7.14995
YNR040W		<1			7.37809
YJL096W		<1	<1		5.05872
YGR080W	<1	<1		<1	5.18577
YLR051C		<1	<1	7.23121	13.8225
YDR432W	<1	<1	<1	<1	12.5519
YLR418C		<1	<1	<1	12.4058
YDR340W		<1			9.34671
YOR150W		<1	9.63118
YBR156C		<1			2.28978
YER183C	<1	<1	<1	<1	7.74345
YGR094W	<1	<1	3.6151		11.0555
YCL058W-A	<1	<1	<1		11.2194
YCR026C		<1			9.18872
YHR188C		<1	1.55519		12.6406
YNR043W		<1	3.54989	<1	7.78651
YLR270W	<1	<1	10.3991	<1
YHR189W		<1	1.55519		12.6406
YFL042C		<1	31.8895	<1	<1
YJL072C	<1	<1		<1	5.20655
YKL155C	<1	<1	<1	<1	13.3373
YDR288W		<1	2.79755	<1	2.46111
YDR201W		<1	7.79064	<1	12.8788
YDR212W	<1	<1	<1	<1	7.53226
YNR026C	<1	<1	7.62317		5.08711
YJL041W	<1	<1	<1	<1	7.23387
YJL204C		<1			7.9515
YIL068C		<1	<1	<1	7.58942
YDR159W	<1	<1	2.01068	<1	10.4626
YMR161W	<1	<1	3.4257	<1	3.71125
YOL073C		<1	<1		2.86684
YOR311C		<1	8.47809	<1	11.2329
YOL072W		<1			2.86684
YML021C		<1	<1		<1
YCR077C	<1	<1	<1		7.72743
YPR012W		<1	<1	2.31593	5.4531
YDR108W		<1	<1	<1	<1
YER086W	<1	<1	5.84815		11.0647
YDR084C		<1	<1		9.29353
YJL090C	<1	<1	<1		8.3322
YDR051C		<1	3.96693	<1	2.06135
YNL099C		<1	1.95548	<1	<1
YMR221C		<1	<1	<1	4.10863
YNL305C		<1	38.4741	<1	1.95783
YMR203W	<1	<1	<1	<1	13.1789
YGR183C	<1	<1	3.36103	<1	16.9737
YPR171W	<1	<1	<1
YCR034W	<1	<1	<1		3.0061
YBR269C	<1	<1	<1	<1	5.67913
YLR117C		<1	<1	<1	4.76625
YLR292C	<1	<1	<1	<1	10.3993
YMR220W	<1	<1	13.2851	2.23576	6.78072
YNL330C	<1	<1	<1		3.20905
YKL207W		<1	10.5597	<1	7.4554
YGR113W		<1	<1	<1	<1
YPL026C	<1	<1	<1	<1	15.2166
YPL160W	<1	<1	<1		10.8
YHR091C	<1	<1	<1	<1	1.84846
YAL020C		<1	7.41253		8.18555
YCR071C		<1	2.53041	<1	7.26705
YML110C		<1	<1	<1	<1
YLR357W		<1	1.60249	6.95749	5.24893
YIL071C		<1	3.93704		<1
YPR148C		<1	10.4624	<1	4.58697
YEL018W		<1	4.3048	<1	1.95586
YMR186W	<1	<1	2.58881	<1	17.773
YML012W	<1	<1	3.99089	<1	10.9447
YPR025C		<1		<1
YOL088C	<1	<1		<1	15.3342
YLR281C		<1			3.68397
YGR120C		<1	<1	<1	9.5671
YHR054C	<1	<1		<1	<1
YCL012C		<1			15.987
YOR354C		<1	16.0862
YLR159C-A		<1	4.39008	<1
YJL023C	<1	<1	<1	<1	7.08106
YLR157C-C		<1	14.1342	<1
YLR116W	<1	<1	3.23832	<1	6.86867
YLL067W-A		<1
YCR085W		<1	<1		4.41146
YER145C		<1	<1	8.19717	10.3396
YLR141W		<1	<1		5.58503
YEL034W		<1		8.07597
YML040W		<1			6.68781
YML039W		<1	<1	<1	6.68781
YHR213W-A		<1	1.70622
YCL065W		<1
YOR072W-B		<1
YPR074W-A	<1	<1	2.73715		15.1355
YDL159W-A	<1	<1		<1	13.974
tP(UGG)O2		<1
YPR182W		<1		7.97485	10.047
YGL007W		<1
YCR092C		<1	2.28394		9.9738
YDL213C		<1	6.28322		16.3267
snR57		<1	<1	7.09538	18.3873
YDR151C		<1		<1
YCL064C	<1	<1
YJR123W	<1	<1	<1	7.79168
YML051W	<1	<1	5.70941	7.74721	15.154
YKL212W		<1			10.8094
YBL049W		<1		<1
YDL212W	<1	<1	<1	<1	16.3267
YIL001W		<1			16.4642
YDR399W	<1	<1	<1	<1
YMR029C		<1	<1	<1	2.60794
YFR049W	<1	<1	6.78273	<1
YHR040W		<1	6.09556		12.1275
YLR059C		<1	<1	6.37726	9.77418
YPR102C	<1	<1		7.73375	13.1612
snR63	<1	<1	<1		18.7671
YMR188C		<1	1.76603		7.13081
YBL057C		<1	<1		9.19569
YOL142W		<1	1.31219		4.72797
YPL081W		<1	<1	2.05424	27.0562
YBL038W		<1	<1	<1	11.3846
YDR476C		<1	4.10384	7.07912	2.56732
YJL155C	<1	<1	<1	<1	6.46961
YCR088W		<1	7.00915	6.54908
YLR243W		<1	<1		11.8847
YCL063W		<1	4.16185		<1
YDR333C		<1	<1	<1	7.81441
YDR461C-A		<1	9.26047		4.95709
YDR225W	<1	<1			13.6996
YDL202W		<1	<1	<1	7.82468
YGR111W		<1	20.653	1.72802	11.9109
YML107C	<1	<1	<1		17.3128
snR41		<1	1.89207	8.23938	16.9455
YEL022W		<1	4.76757		7.09943
YDR142C		<1	2.00193	<1	7.48626
YDR362C		<1	<1		5.72848
YPL094C		<1	6.35928		10.9559
YJR091C		<1	1.73723	<1	8.83436
YDR365C		<1
YHR099W		<1	15.9269		<1
YLR372W	<1	<1	<1	<1	17.161
YNL110C	<1	<1	1.70754	<1	12.4782
YOR191W		<1	<1	<1	6.08267
YDR349C	<1	<1	<1	<1
YIL085C	<1	<1			6.18488
snR43	<1	<1		7.55505	12.0676
YPR113W		<1			6.14056
YCL005W		<1	<1	7.55505	12.0676
YGL090W		<1	<1		2.24758
YPL093W	<1	<1	6.35928		10.9559
YOR304W	<1	<1	<1		5.1646
YGL032C		<1
YMR012W		<1	3.28267	<1	9.21365
YHR167W	<1	<1	47.2582	<1	5.62267
YDR337W	<1	<1	1.75527	<1	9.11875
YGR185C	<1	<1	<1	7.14452	13.3825
YMR114C		<1	<1	<1	1.25916
YAL026C		<1			<1
YOR179C	<1	<1	<1	<1	<1
YIL046W-A		<1
YBR204C		<1	2.365		5.1408
YOR301W		<1	<1	<1	5.21079
YCL061C	<1	<1	50.2098		4.71785
YLR242C	<1	<1	<1	<1	11.8847
YDR243C		<1			2.59823
YDR457W	<1	<1	<1	<1	8.43402
YPR094W		<1	<1		4.74066
[truncated: 3,027 more rows]
